# Supplementary material for: Proteomic Analysis of Methanonatronarchaeum thermophilum AMET1, a Representative of a Putative New Class of Euryarchaeota, “Methanonatronarchaeia”
Source: Genes (Basel). 2018 Jan 23;9(2):28. doi: 10.3390/genes9020028 (PMC5852551; doi:10.3390/genes9020028)
Supplement: Supplementary file 1 [file genes-09-00028-s001.zip]

Archive with 5 entries (5 files):
- Table_S2.xlsx
- Table_S3.xlsx
- Table_S1.xlsx
- Figure_S2.pdf
- Figure_S1.pdf
