# Supplementary material for: Proteomic Analysis of Methanonatronarchaeum thermophilum AMET1, a Representative of a Putative New Class of Euryarchaeota, “Methanonatronarchaeia”
Source: Genes (Basel). 2018 Jan 23;9(2):28. doi: 10.3390/genes9020028 (PMC5852551; doi:10.3390/genes9020028)
Supplement: Supplementary file 1 [file genes-09-00028-s001.zip › Table_S2.xlsx]

## Sheet: Sheet1
Table S2	List of homologs for the putative RNA chaperon.
Accession	locus ID	taxonomy ID	Taxonomy
PIX51053.1	COZ52_00610	1974380	Archaea;DPANN group;Candidatus Aenigmarchaeota;unclassified Aenigmarchaeota;Candidatus Aenigmarchaeota archaeon CG_4_8_14_3_um_filter_37_24
PIV69247.1	COS07_01465	1974382	Archaea;DPANN group;Candidatus Aenigmarchaeota;unclassified Aenigmarchaeota;Candidatus Aenigmarchaeota archaeon CG01_land_8_20_14_3_00_37_9
OJI07007.1	BK997_04080	1912863	Archaea;DPANN group;Candidatus Micrarchaeota;Candidatus Micrarchaeum;Candidatus Micrarchaeum acidiphilum;Candidatus Micrarchaeum acidiphilum ARMAN-1
OJI07073.1	BK997_04455	1912863	Archaea;DPANN group;Candidatus Micrarchaeota;Candidatus Micrarchaeum;Candidatus Micrarchaeum acidiphilum;Candidatus Micrarchaeum acidiphilum ARMAN-1
EET89634.1	UNLARM2_0752	425595	Archaea;DPANN group;Candidatus Micrarchaeota;Candidatus Micrarchaeum;Candidatus Micrarchaeum acidiphilum;Candidatus Micrarchaeum acidiphilum ARMAN-2
EET90283.1	UNLARM2_0312	425595	Archaea;DPANN group;Candidatus Micrarchaeota;Candidatus Micrarchaeum;Candidatus Micrarchaeum acidiphilum;Candidatus Micrarchaeum acidiphilum ARMAN-2
PIU09501.1	COT30_04145	1974413	Archaea;DPANN group;Candidatus Micrarchaeota;unclassified Candidatus Micrarchaeota;Candidatus Micrarchaeota archaeon CG08_land_8_20_14_0_20_49_17
OIO20777.1	AUJ17_05530	1805247	Archaea;DPANN group;Candidatus Micrarchaeota;unclassified Candidatus Micrarchaeota;Candidatus Micrarchaeota archaeon CG1_02_47_40
PIT84001.1	COU37_05995	1974417	Archaea;DPANN group;Candidatus Micrarchaeota;unclassified Candidatus Micrarchaeota;Candidatus Micrarchaeota archaeon CG10_big_fil_rev_8_21_14_0_10_45_29
PIT84630.1	COU37_02420	1974417	Archaea;DPANN group;Candidatus Micrarchaeota;unclassified Candidatus Micrarchaeota;Candidatus Micrarchaeota archaeon CG10_big_fil_rev_8_21_14_0_10_45_29
ASI14113.1	Mia14_0822	1920749	Archaea;DPANN group;Candidatus Micrarchaeota;unclassified Candidatus Micrarchaeota;Candidatus Micrarchaeota archaeon Mia14
OGI14765.1	A3K63_02720	1801633	Archaea;DPANN group;Candidatus Micrarchaeota;unclassified Candidatus Micrarchaeota;Candidatus Micrarchaeota archaeon RBG_16_49_10
PJC45604.1	CO037_00640	1974429	Archaea;DPANN group;Candidatus Pacearchaeota;Candidatus Pacearchaeota archaeon CG_4_9_14_0_2_um_filter_30_8
OIO42909.1	AUJ63_01715	1805297	Archaea;DPANN group;Candidatus Pacearchaeota;Candidatus Pacearchaeota archaeon CG1_02_35_32
PJE81311.1	COU58_03095	1974442	Archaea;DPANN group;Candidatus Pacearchaeota;Candidatus Pacearchaeota archaeon CG10_big_fil_rev_8_21_14_0_10_32_42
PIN89001.1	COU60_04980	1974444	Archaea;DPANN group;Candidatus Pacearchaeota;Candidatus Pacearchaeota archaeon CG10_big_fil_rev_8_21_14_0_10_34_76
OYT36709.1	B6U91_00535	2012516	Archaea;DPANN group;Candidatus Pacearchaeota;Candidatus Pacearchaeota archaeon ex4484_71
PIZ51705.1	COY27_02790	1974449	Archaea;DPANN group;Candidatus Woesearchaeota;Candidatus Woesearchaeota archaeon CG_4_10_14_0_2_um_filter_33_13
PIU29727.1	COT07_04450	1974453	Archaea;DPANN group;Candidatus Woesearchaeota;Candidatus Woesearchaeota archaeon CG07_land_8_20_14_0_80_44_23
PIO05117.1	COT47_06200	1974454	Archaea;DPANN group;Candidatus Woesearchaeota;Candidatus Woesearchaeota archaeon CG08_land_8_20_14_0_20_43_7
OIO62007.1	AUJ83_03690	1805422	Archaea;DPANN group;Candidatus Woesearchaeota;Candidatus Woesearchaeota archaeon CG1_02_33_12
OIO61940.1	AUJ69_03850	1805423	Archaea;DPANN group;Candidatus Woesearchaeota;Candidatus Woesearchaeota archaeon CG1_02_47_18
OIO64997.1	AUJ68_04315	1805424	Archaea;DPANN group;Candidatus Woesearchaeota;Candidatus Woesearchaeota archaeon CG1_02_57_44
PIN81905.1	COV11_00590	1974456	Archaea;DPANN group;Candidatus Woesearchaeota;Candidatus Woesearchaeota archaeon CG10_big_fil_rev_8_21_14_0_10_30_7
PIN87622.1	COV12_02885	1974457	Archaea;DPANN group;Candidatus Woesearchaeota;Candidatus Woesearchaeota archaeon CG10_big_fil_rev_8_21_14_0_10_32_24
PIN81126.1	COV13_02220	1974458	Archaea;DPANN group;Candidatus Woesearchaeota;Candidatus Woesearchaeota archaeon CG10_big_fil_rev_8_21_14_0_10_32_9
PIN80378.1	COV16_00965	1974461	Archaea;DPANN group;Candidatus Woesearchaeota;Candidatus Woesearchaeota archaeon CG10_big_fil_rev_8_21_14_0_10_34_8
PIN75593.1	COV18_01985	1974463	Archaea;DPANN group;Candidatus Woesearchaeota;Candidatus Woesearchaeota archaeon CG10_big_fil_rev_8_21_14_0_10_37_12
PIN86537.1	COV19_04565	1974464	Archaea;DPANN group;Candidatus Woesearchaeota;Candidatus Woesearchaeota archaeon CG10_big_fil_rev_8_21_14_0_10_44_13
PIN73210.1	COV20_03185	1974465	Archaea;DPANN group;Candidatus Woesearchaeota;Candidatus Woesearchaeota archaeon CG10_big_fil_rev_8_21_14_0_10_45_16
PIN70729.1	COV93_00325	1974468	Archaea;DPANN group;Candidatus Woesearchaeota;Candidatus Woesearchaeota archaeon CG11_big_fil_rev_8_21_14_0_20_43_8
OYT32715.1	B6U93_00685	2012531	Archaea;DPANN group;Candidatus Woesearchaeota;Candidatus Woesearchaeota archaeon ex4484_78
AQS28369.1	#N/A	115547	Archaea;environmental samples;uncultured archaeon
AQS29082.1	#N/A	115547	Archaea;environmental samples;uncultured archaeon
AQS29083.1	#N/A	115547	Archaea;environmental samples;uncultured archaeon
ADB57921.1	Arcpr_0858	572546	Archaea;Euryarchaeota;Archaeoglobi;Archaeoglobales;Archaeoglobaceae;Archaeoglobus;Archaeoglobus profundus;Archaeoglobus profundus DSM 5631
AIF24138.1	SAT100024G08_037	1456569	Archaea;Euryarchaeota;environmental samples;uncultured marine group II/III euryarchaeote SAT1000_24_G08
ADC69815.1	MFS40622_1135	644281	Archaea;Euryarchaeota;Methanococci;Methanococcales;Methanocaldococcaceae;Methanocaldococcus;Methanocaldococcus sp. FS406-22
AEF96056.1	Metig_0500	880724	Archaea;Euryarchaeota;Methanococci;Methanococcales;Methanocaldococcaceae;Methanotorris;Methanotorris igneus;Methanotorris igneus Kol 5
AEK19727.1	GYY_04260	1053692	Archaea;Euryarchaeota;Methanococci;Methanococcales;Methanococcaceae;Methanococcus;Methanococcus maripaludis;Methanococcus maripaludis X1
ADI37178.1	Mvol_1523	456320	Archaea;Euryarchaeota;Methanococci;Methanococcales;Methanococcaceae;Methanococcus;Methanococcus voltae;Methanococcus voltae A3
ABS54757.1	Mboo_0235	456442	Archaea;Euryarchaeota;Methanomicrobia;Methanomicrobiales;Methanoregulaceae;Methanoregula;Methanoregula boonei;Methanoregula boonei 6A8
AGB03861.1	Metfor_2881	593750	Archaea;Euryarchaeota;Methanomicrobia;Methanomicrobiales;Methanoregulaceae;Methanoregula;Methanoregula formicica;Methanoregula formicica SMSP
OKY77962.1	BTN85_0440	1903181	Archaea;Euryarchaeota;Methanonatronarchaeia;Candidatus Methanohalarchaeum;Candidatus Methanohalarchaeum thermophilum
OUJ18985.1	AMET1_0636	1927129	Archaea;Euryarchaeota;Methanonatronarchaeia;Methanonatronarchaeum;Methanonatronarchaeum thermophilum
OIR15151.1	BEU04_02155	1889001	Archaea;Euryarchaeota;unclassified Euryarchaeota;Marine Group III;Marine Group III euryarchaeote CG-Bathy1
OIR20261.1	BEU04_00145	1889001	Archaea;Euryarchaeota;unclassified Euryarchaeota;Marine Group III;Marine Group III euryarchaeote CG-Bathy1
OIR18510.1	BD935_01765	1888995	Archaea;Euryarchaeota;unclassified Euryarchaeota;Marine Group III;Marine Group III euryarchaeote CG-Epi1
OIR21361.1	BET99_02795	1888996	Archaea;Euryarchaeota;unclassified Euryarchaeota;Marine Group III;Marine Group III euryarchaeote CG-Epi2
OIR22779.1	BET99_03505	1888996	Archaea;Euryarchaeota;unclassified Euryarchaeota;Marine Group III;Marine Group III euryarchaeote CG-Epi2
OIR22878.1	BEU00_01500	1888997	Archaea;Euryarchaeota;unclassified Euryarchaeota;Marine Group III;Marine Group III euryarchaeote CG-Epi3
OIR21314.1	BEU01_02975	1888998	Archaea;Euryarchaeota;unclassified Euryarchaeota;Marine Group III;Marine Group III euryarchaeote CG-Epi4
OIR21749.1	BEU01_00315	1888998	Archaea;Euryarchaeota;unclassified Euryarchaeota;Marine Group III;Marine Group III euryarchaeote CG-Epi4
OIR11226.1	BEU03_00580	1889000	Archaea;Euryarchaeota;unclassified Euryarchaeota;Marine Group III;Marine Group III euryarchaeote CG-Epi6
PBO81822.1	COC13_00350	2026739	Archaea;Euryarchaeota;unclassified Euryarchaeota;unclassified Euryarchaeota (miscellaneous);Euryarchaeota archaeon
PIV68089.1	COS08_07280	1975560	Archaea;Euryarchaeota;unclassified Euryarchaeota;unclassified Euryarchaeota (miscellaneous);Euryarchaeota archaeon CG01_land_8_20_14_3_00_38_12
PIV69085.1	COS08_05390	1975560	Archaea;Euryarchaeota;unclassified Euryarchaeota;unclassified Euryarchaeota (miscellaneous);Euryarchaeota archaeon CG01_land_8_20_14_3_00_38_12
KYK24553.1	AYK26_03155	1803821	Archaea;Euryarchaeota;unclassified Euryarchaeota;unclassified Euryarchaeota (miscellaneous);Euryarchaeota archaeon SM23-78
KHO45978.1	QJ16_C0015G0002	1579364	Archaea;unclassified Archaea;unclassified Archaea (miscellaneous);archaeon GW2011_AR1
KHO51397.1	QT04_C0043G0007	1579371	Archaea;unclassified Archaea;unclassified Archaea (miscellaneous);archaeon GW2011_AR11
KHO52804.1	QT05_C0015G0017	1579372	Archaea;unclassified Archaea;unclassified Archaea (miscellaneous);archaeon GW2011_AR13
AJF61197.1	QT06_C0001G0356	1579373	Archaea;unclassified Archaea;unclassified Archaea (miscellaneous);archaeon GW2011_AR15
KHO52049.1	QT08_C0015G0020	1579375	Archaea;unclassified Archaea;unclassified Archaea (miscellaneous);archaeon GW2011_AR17
KHO54969.1	QT10_C0008G0021	1579377	Archaea;unclassified Archaea;unclassified Archaea (miscellaneous);archaeon GW2011_AR19
KHO46029.1	QS99_C0010G0036	1579366	Archaea;unclassified Archaea;unclassified Archaea (miscellaneous);archaeon GW2011_AR4
ABF43347.1	Acid345_4347	204669	Bacteria;Acidobacteria;Acidobacteriia;Acidobacteriales;Acidobacteriaceae;Candidatus Koribacter;Candidatus Koribacter versatilis;Candidatus Koribacter versatilis Ellin345
WP_020707375.1	G002_RS0103745	1267533	Bacteria;Acidobacteria;Acidobacteriia;Acidobacteriales;Acidobacteriaceae;unclassified Acidobacteriaceae;Acidobacteriaceae bacterium KBS 83
ACC97773.1	Emin_0211	445932	Bacteria;Elusimicrobia;Elusimicrobia;Elusimicrobiales;Elusimicrobiaceae;Elusimicrobium;Elusimicrobium minutum;Elusimicrobium minutum Pei191
OUO57563.1	B5F75_01970	1965617	Bacteria;Elusimicrobia;Elusimicrobia;Elusimicrobiales;Elusimicrobiaceae;Elusimicrobium;Elusimicrobium sp. An273
OEG70016.1	ATZ36_06565	1408204	Bacteria;Elusimicrobia;Endomicrobia;Endomicrobiales;Endomicrobiaceae;Endomicrobium;Candidatus Endomicrobium trichonymphae
OEG70020.1	ATZ36_06530	1408204	Bacteria;Elusimicrobia;Endomicrobia;Endomicrobiales;Endomicrobiaceae;Endomicrobium;Candidatus Endomicrobium trichonymphae
OEG70082.1	ATZ36_06300	1408204	Bacteria;Elusimicrobia;Endomicrobia;Endomicrobiales;Endomicrobiaceae;Endomicrobium;Candidatus Endomicrobium trichonymphae
OEG70086.1	ATZ36_06275	1408204	Bacteria;Elusimicrobia;Endomicrobia;Endomicrobiales;Endomicrobiaceae;Endomicrobium;Candidatus Endomicrobium trichonymphae
OEG71406.1	ATZ36_14910	1408204	Bacteria;Elusimicrobia;Endomicrobia;Endomicrobiales;Endomicrobiaceae;Endomicrobium;Candidatus Endomicrobium trichonymphae
AKL98391.1	Epro_1012	1408281	Bacteria;Elusimicrobia;Endomicrobia;Endomicrobiales;Endomicrobiaceae;Endomicrobium;Endomicrobium proavitum
PCI35858.1	COB53_10620	2030800	Bacteria;Elusimicrobia;unclassified Elusimicrobia;Elusimicrobia bacterium
PIZ12531.1	COY53_09580	2014301	Bacteria;Elusimicrobia;unclassified Elusimicrobia;Elusimicrobia bacterium CG_4_10_14_0_8_um_filter_37_32
PIU83562.1	COS68_03380	2014307	Bacteria;Elusimicrobia;unclassified Elusimicrobia;Elusimicrobia bacterium CG06_land_8_20_14_3_00_38_11
PIU19941.1	COT18_04850	2014310	Bacteria;Elusimicrobia;unclassified Elusimicrobia;Elusimicrobia bacterium CG08_land_8_20_14_0_20_59_10
OIN99222.1	AUJ51_13385	1805132	Bacteria;Elusimicrobia;unclassified Elusimicrobia;Elusimicrobia bacterium CG1_02_56_21
PIR15770.1	COV48_12550	2014311	Bacteria;Elusimicrobia;unclassified Elusimicrobia;Elusimicrobia bacterium CG11_big_fil_rev_8_21_14_0_20_64_6
PIP82773.1	COR54_12800	2014312	Bacteria;Elusimicrobia;unclassified Elusimicrobia;Elusimicrobia bacterium CG22_combo_CG10-13_8_21_14_all_63_91
OGR53492.1	A2034_00550	1797920	Bacteria;Elusimicrobia;unclassified Elusimicrobia;Elusimicrobia bacterium GWA2_38_7
OGR47938.1	A2X33_01340	1797921	Bacteria;Elusimicrobia;unclassified Elusimicrobia;Elusimicrobia bacterium GWA2_51_34
OGR43427.1	A2X28_00850	1797922	Bacteria;Elusimicrobia;unclassified Elusimicrobia;Elusimicrobia bacterium GWA2_56_46
OGR43529.1	A2X35_00560	1797923	Bacteria;Elusimicrobia;unclassified Elusimicrobia;Elusimicrobia bacterium GWA2_61_42
OGR52765.1	A2049_06580	1797924	Bacteria;Elusimicrobia;unclassified Elusimicrobia;Elusimicrobia bacterium GWA2_62_23
OGR39146.1	A2X29_10585	1797925	Bacteria;Elusimicrobia;unclassified Elusimicrobia;Elusimicrobia bacterium GWA2_64_40
OGR46415.1	A2X37_07775	1797926	Bacteria;Elusimicrobia;unclassified Elusimicrobia;Elusimicrobia bacterium GWA2_66_18
OGR56416.1	A2X36_11720	1797927	Bacteria;Elusimicrobia;unclassified Elusimicrobia;Elusimicrobia bacterium GWA2_69_24
OGR69127.1	A2081_06210	1797932	Bacteria;Elusimicrobia;unclassified Elusimicrobia;Elusimicrobia bacterium GWC2_61_19
OGR77090.1	A2X32_07350	1797935	Bacteria;Elusimicrobia;unclassified Elusimicrobia;Elusimicrobia bacterium GWC2_64_44
OGS01086.1	A2V88_08995	1797940	Bacteria;Elusimicrobia;unclassified Elusimicrobia;Elusimicrobia bacterium RBG_16_66_12
OGR83548.1	A2636_01355	1797941	Bacteria;Elusimicrobia;unclassified Elusimicrobia;Elusimicrobia bacterium RIFCSPHIGHO2_01_FULL_64_10
OGR82546.1	A3J74_04950	1797943	Bacteria;Elusimicrobia;unclassified Elusimicrobia;Elusimicrobia bacterium RIFCSPHIGHO2_02_FULL_57_9
OGS21017.1	A3J70_11210	1797944	Bacteria;Elusimicrobia;unclassified Elusimicrobia;Elusimicrobia bacterium RIFCSPHIGHO2_02_FULL_61_10
OGR83970.1	A2901_02420	1797945	Bacteria;Elusimicrobia;unclassified Elusimicrobia;Elusimicrobia bacterium RIFCSPLOWO2_01_FULL_54_10
OGR92692.1	A2992_10335	1797946	Bacteria;Elusimicrobia;unclassified Elusimicrobia;Elusimicrobia bacterium RIFCSPLOWO2_01_FULL_59_12
OGS01984.1	A3G41_02020	1797952	Bacteria;Elusimicrobia;unclassified Elusimicrobia;Elusimicrobia bacterium RIFCSPLOWO2_12_FULL_59_9
OGS02019.1	A2278_06520	1797954	Bacteria;Elusimicrobia;unclassified Elusimicrobia;Elusimicrobia bacterium RIFOXYA12_FULL_49_49
OGS07609.1	A2270_06640	1797955	Bacteria;Elusimicrobia;unclassified Elusimicrobia;Elusimicrobia bacterium RIFOXYA12_FULL_51_18
OGS21594.1	A2252_12445	1797957	Bacteria;Elusimicrobia;unclassified Elusimicrobia;Elusimicrobia bacterium RIFOXYA2_FULL_39_19
OGS18755.1	A2219_08350	1797960	Bacteria;Elusimicrobia;unclassified Elusimicrobia;Elusimicrobia bacterium RIFOXYA2_FULL_50_26
OGS12411.1	A2234_02950	1797962	Bacteria;Elusimicrobia;unclassified Elusimicrobia;Elusimicrobia bacterium RIFOXYA2_FULL_58_8
OGS36181.1	A3J82_06835	1797963	Bacteria;Elusimicrobia;unclassified Elusimicrobia;Elusimicrobia bacterium RIFOXYA2_FULL_69_6
OGS27736.1	A2297_07815	1797967	Bacteria;Elusimicrobia;unclassified Elusimicrobia;Elusimicrobia bacterium RIFOXYB2_FULL_48_7
OGS56487.1	A3J79_00085	1797970	Bacteria;Elusimicrobia;unclassified Elusimicrobia;Elusimicrobia bacterium RIFOXYB2_FULL_62_6
OGS34971.1	A2474_02805	1797971	Bacteria;Elusimicrobia;unclassified Elusimicrobia;Elusimicrobia bacterium RIFOXYC2_FULL_34_12
OGS40974.1	A2506_07950	1797972	Bacteria;Elusimicrobia;unclassified Elusimicrobia;Elusimicrobia bacterium RIFOXYD12_FULL_66_9
OGS44702.1	A2539_03175	1797973	Bacteria;Elusimicrobia;unclassified Elusimicrobia;Elusimicrobia bacterium RIFOXYD2_FULL_34_15
OUV49012.1	CBC76_05735	1986701	Bacteria;FCB group;Bacteroidetes/Chlorobi group;Bacteroidetes;Flavobacteriia;Flavobacteriales;Flavobacteriaceae;unclassified Flavobacteriaceae;Flavobacteriaceae bacterium TMED116
OUW62522.1	CBD66_06655	1986710	Bacteria;FCB group;Bacteroidetes/Chlorobi group;Bacteroidetes;Flavobacteriia;Flavobacteriales;Flavobacteriaceae;unclassified Flavobacteriaceae;Flavobacteriaceae bacterium TMED206
PCJ13319.1	COA98_02830	2026760	Bacteria;FCB group;Candidatus Marinimicrobia;Candidatus Marinimicrobia bacterium
PCJ46260.1	COA72_08835	2026760	Bacteria;FCB group;Candidatus Marinimicrobia;Candidatus Marinimicrobia bacterium
PIS28772.1	COT43_05700	1975524	Bacteria;FCB group;Candidatus Marinimicrobia;Candidatus Marinimicrobia bacterium CG08_land_8_20_14_0_20_45_22
OUV42947.1	CBC68_01990	1986777	Bacteria;FCB group;Candidatus Marinimicrobia;Candidatus Marinimicrobia bacterium TMED108
OUV45791.1	CBC78_00290	1986797	Bacteria;Proteobacteria;Alphaproteobacteria;Pelagibacterales;Pelagibacteraceae;Candidatus Pelagibacter;Candidatus Pelagibacter sp. TMED118
OUX37533.1	CBE33_03280	1986826	Bacteria;Proteobacteria;Alphaproteobacteria;Pelagibacterales;Pelagibacteraceae;Candidatus Pelagibacter;Candidatus Pelagibacter sp. TMED273
OGQ11695.1	A2138_15610	1797848	Bacteria;Proteobacteria;delta/epsilon subdivisions;Deltaproteobacteria;unclassified Deltaproteobacteria;unclassified Deltaproteobacteria (miscellaneous);Deltaproteobacteria bacterium RBG_16_71_12
OGQ13368.1	A2138_12990	1797848	Bacteria;Proteobacteria;delta/epsilon subdivisions;Deltaproteobacteria;unclassified Deltaproteobacteria;unclassified Deltaproteobacteria (miscellaneous);Deltaproteobacteria bacterium RBG_16_71_12
OGQ25969.1	A2138_00755	1797848	Bacteria;Proteobacteria;delta/epsilon subdivisions;Deltaproteobacteria;unclassified Deltaproteobacteria;unclassified Deltaproteobacteria (miscellaneous);Deltaproteobacteria bacterium RBG_16_71_12
OGQ59278.1	A3G92_01535	1797886	Bacteria;Proteobacteria;delta/epsilon subdivisions;Deltaproteobacteria;unclassified Deltaproteobacteria;unclassified Deltaproteobacteria (miscellaneous);Deltaproteobacteria bacterium RIFCSPLOWO2_12_FULL_38_8
PJC46232.1	CO036_03925	1974738	Bacteria;PVC group;Candidatus Omnitrophica;unclassified Candidatus Omnitrophica;Candidatus Omnitrophica bacterium CG_4_9_14_0_2_um_filter_43_12
PIU41796.1	COS99_03560	1974741	Bacteria;PVC group;Candidatus Omnitrophica;unclassified Candidatus Omnitrophica;Candidatus Omnitrophica bacterium CG07_land_8_20_14_0_80_42_15
OIO79601.1	AUJ89_04755	1805286	Bacteria;PVC group;Candidatus Omnitrophica;unclassified Candidatus Omnitrophica;Candidatus Omnitrophica bacterium CG1_02_43_210
OIO35810.1	AUJ74_04915	1805287	Bacteria;PVC group;Candidatus Omnitrophica;unclassified Candidatus Omnitrophica;Candidatus Omnitrophica bacterium CG1_02_44_16
PIQ91073.1	COV71_01165	1974745	Bacteria;PVC group;Candidatus Omnitrophica;unclassified Candidatus Omnitrophica;Candidatus Omnitrophica bacterium CG11_big_fil_rev_8_21_14_0_20_41_12
PIQ88668.1	COV72_06990	1974746	Bacteria;PVC group;Candidatus Omnitrophica;unclassified Candidatus Omnitrophica;Candidatus Omnitrophica bacterium CG11_big_fil_rev_8_21_14_0_20_42_13
PIQ87691.1	COV73_02830	1974747	Bacteria;PVC group;Candidatus Omnitrophica;unclassified Candidatus Omnitrophica;Candidatus Omnitrophica bacterium CG11_big_fil_rev_8_21_14_0_20_43_6
PIQ82555.1	COV76_03110	1974750	Bacteria;PVC group;Candidatus Omnitrophica;unclassified Candidatus Omnitrophica;Candidatus Omnitrophica bacterium CG11_big_fil_rev_8_21_14_0_20_64_10
PIW58830.1	COW13_04950	1974754	Bacteria;PVC group;Candidatus Omnitrophica;unclassified Candidatus Omnitrophica;Candidatus Omnitrophica bacterium CG12_big_fil_rev_8_21_14_0_65_50_5
PIP19887.1	COX41_00435	1974757	Bacteria;PVC group;Candidatus Omnitrophica;unclassified Candidatus Omnitrophica;Candidatus Omnitrophica bacterium CG23_combo_of_CG06-09_8_20_14_all_41_10
OGW75150.1	A2Z72_02550	1801818	Bacteria;PVC group;Candidatus Omnitrophica;unclassified Candidatus Omnitrophica;Omnitrophica bacterium RBG_13_46_9
OGW77750.1	A3C51_02265	1801821	Bacteria;PVC group;Candidatus Omnitrophica;unclassified Candidatus Omnitrophica;Omnitrophica bacterium RIFCSPHIGHO2_02_FULL_46_20
OGW84429.1	A2987_02410	1801826	Bacteria;PVC group;Candidatus Omnitrophica;unclassified Candidatus Omnitrophica;Omnitrophica bacterium RIFCSPLOWO2_01_FULL_45_10
OGX07782.1	A2Y06_05720	1801837	Bacteria;PVC group;Candidatus Omnitrophica;unclassified Candidatus Omnitrophica;Omnitrophica WOR_2 bacterium GWA2_37_7
OGX00315.1	A2062_02385	1801838	Bacteria;PVC group;Candidatus Omnitrophica;unclassified Candidatus Omnitrophica;Omnitrophica WOR_2 bacterium GWA2_44_7
OGW98368.1	A2Z81_07905	1801839	Bacteria;PVC group;Candidatus Omnitrophica;unclassified Candidatus Omnitrophica;Omnitrophica WOR_2 bacterium GWA2_45_18
OGX07818.1	A2Z88_08620	1801840	Bacteria;PVC group;Candidatus Omnitrophica;unclassified Candidatus Omnitrophica;Omnitrophica WOR_2 bacterium GWA2_47_8
OGX10018.1	A2Y05_01655	1801841	Bacteria;PVC group;Candidatus Omnitrophica;unclassified Candidatus Omnitrophica;Omnitrophica WOR_2 bacterium GWA2_53_43
OGX14915.1	A2166_03470	1801849	Bacteria;PVC group;Candidatus Omnitrophica;unclassified Candidatus Omnitrophica;Omnitrophica WOR_2 bacterium RBG_13_41_10
OGX19543.1	A3K83_05200	1801836	Bacteria;PVC group;Candidatus Omnitrophica;unclassified Candidatus Omnitrophica;Omnitrophica WOR_2 bacterium RBG_13_44_8b
OGX27386.1	A2705_02095	1801853	Bacteria;PVC group;Candidatus Omnitrophica;unclassified Candidatus Omnitrophica;Omnitrophica WOR_2 bacterium RIFCSPHIGHO2_01_FULL_52_10
OGX24307.1	A3J51_05265	1801854	Bacteria;PVC group;Candidatus Omnitrophica;unclassified Candidatus Omnitrophica;Omnitrophica WOR_2 bacterium RIFCSPHIGHO2_02_FULL_45_21
OGX32087.1	A3D27_03575	1801855	Bacteria;PVC group;Candidatus Omnitrophica;unclassified Candidatus Omnitrophica;Omnitrophica WOR_2 bacterium RIFCSPHIGHO2_02_FULL_46_37
OGX24854.1	A3D10_05105	1801856	Bacteria;PVC group;Candidatus Omnitrophica;unclassified Candidatus Omnitrophica;Omnitrophica WOR_2 bacterium RIFCSPHIGHO2_02_FULL_48_11
OGX37357.1	A3D87_04530	1801857	Bacteria;PVC group;Candidatus Omnitrophica;unclassified Candidatus Omnitrophica;Omnitrophica WOR_2 bacterium RIFCSPHIGHO2_02_FULL_50_17
OGX38540.1	A3C36_06150	1801858	Bacteria;PVC group;Candidatus Omnitrophica;unclassified Candidatus Omnitrophica;Omnitrophica WOR_2 bacterium RIFCSPHIGHO2_02_FULL_52_10
OGX41359.1	A3C53_04755	1801861	Bacteria;PVC group;Candidatus Omnitrophica;unclassified Candidatus Omnitrophica;Omnitrophica WOR_2 bacterium RIFCSPHIGHO2_02_FULL_68_15
OGX33912.1	A3I43_06575	1801865	Bacteria;PVC group;Candidatus Omnitrophica;unclassified Candidatus Omnitrophica;Omnitrophica WOR_2 bacterium RIFCSPLOWO2_02_FULL_50_19
OGX47841.1	A2216_02795	1801874	Bacteria;PVC group;Candidatus Omnitrophica;unclassified Candidatus Omnitrophica;Omnitrophica WOR_2 bacterium RIFOXYA2_FULL_45_12
KPK39210.1	AMJ78_08810	1703776	Bacteria;PVC group;Candidatus Omnitrophica;unclassified Candidatus Omnitrophica;Omnitrophica WOR_2 bacterium SM23_29
KPK40204.1	AMJ78_07435	1703776	Bacteria;PVC group;Candidatus Omnitrophica;unclassified Candidatus Omnitrophica;Omnitrophica WOR_2 bacterium SM23_29
KPK98019.1	AMJ95_06080	1703777	Bacteria;PVC group;Candidatus Omnitrophica;unclassified Candidatus Omnitrophica;Omnitrophica WOR_2 bacterium SM23_72
KPK98614.1	AMJ95_03075	1703777	Bacteria;PVC group;Candidatus Omnitrophica;unclassified Candidatus Omnitrophica;Omnitrophica WOR_2 bacterium SM23_72
ODS32079.1	SCARUB_02786	1872076	Bacteria;PVC group;Planctomycetes;Planctomycetia;Candidatus Brocadiales;Candidatus Brocadiaceae;Candidatus Scalindua;Candidatus Scalindua rubra
ODS32094.1	SCARUB_02801	1872076	Bacteria;PVC group;Planctomycetes;Planctomycetia;Candidatus Brocadiales;Candidatus Brocadiaceae;Candidatus Scalindua;Candidatus Scalindua rubra
PIY48751.1	COZ05_02235	1973909	Bacteria;Terrabacteria group;Armatimonadetes;unclassified Armatimonadetes;Armatimonadetes bacterium CG_4_10_14_3_um_filter_59_10
OHA00911.1	A3C07_03405	1802270	Bacteria;unclassified Bacteria;Bacteria candidate phyla;Patescibacteria group;Parcubacteria group;Candidatus Sungbacteria;Candidatus Sungbacteria bacterium RIFCSPHIGHO2_02_FULL_47_11
OUW21244.1	CBD21_01915	1986652	Bacteria;unclassified Bacteria;unclassified Bacteria (miscellaneous);bacterium TMED161
OUW50210.1	CBD50_03675	1986655	Bacteria;unclassified Bacteria;unclassified Bacteria (miscellaneous);bacterium TMED190
OUW61452.1	CBD58_03160	1986779	Bacteria;unclassified Bacteria;unclassified Bacteria (miscellaneous);bacterium TMED198
OUW79031.1	CBD77_03410	1986780	Bacteria;unclassified Bacteria;unclassified Bacteria (miscellaneous);bacterium TMED217
OUX20670.1	CBE10_02135	1986657	Bacteria;unclassified Bacteria;unclassified Bacteria (miscellaneous);bacterium TMED250
OUX29908.1	CBE24_07595	1986658	Bacteria;unclassified Bacteria;unclassified Bacteria (miscellaneous);bacterium TMED264
OUX35236.1	CBE24_00185	1986658	Bacteria;unclassified Bacteria;unclassified Bacteria (miscellaneous);bacterium TMED264
OUU29663.1	CBC06_08560	1986782	Bacteria;unclassified Bacteria;unclassified Bacteria (miscellaneous);bacterium TMED46
OUT40171.1	CBB66_03140	1986783	Bacteria;unclassified Bacteria;unclassified Bacteria (miscellaneous);bacterium TMED6
OUV04545.1	CBC40_04580	1986784	Bacteria;unclassified Bacteria;unclassified Bacteria (miscellaneous);bacterium TMED80
AEI30697.1	#N/A	358574	unclassified sequences;environmental samples;uncultured microorganism
