# Supplementary material for: Proteomic Analysis of Methanonatronarchaeum thermophilum AMET1, a Representative of a Putative New Class of Euryarchaeota, “Methanonatronarchaeia”
Source: Genes (Basel). 2018 Jan 23;9(2):28. doi: 10.3390/genes9020028 (PMC5852551; doi:10.3390/genes9020028)
Supplement: Supplementary file 1 [file genes-09-00028-s001.zip › Table_S3.xlsx]

## Sheet: paralogs
Table S3	Comparison of paralog abundance profiles.
arCOG	FUNC	gene	Annotation	paralog 1	paralog 2	Spearman Rank correlation	Pesent identity of BLAST match
arCOG00606	R	-	CBS domain	AMET1_0816	AMET1_0456	1	27.66
arCOG01537	C	NuoM	NADH:ubiquinone oxidoreductase subunit 4 (chain M)	AMET1_1481	AMET1_0822	1	29.825
arCOG02327	T	-	Signal transduction histidine kinase, contains PAS domain	AMET1_0212	AMET1_1043	1	38.136
arCOG03303	P	FepB	ABC-type Fe3+-hydroxamate transport system, periplasmic component	AMET1_0699	AMET1_0151	0.9855	41.341
arCOG06408	T	-	Signal transduction histidine kinase, contains PAS domain	AMET1_0217	AMET1_1199	0.9713	30.24
arCOG01403	M	AglL	Glycosyltransferase	AMET1_0970	AMET1_0957	0.9374	0
arCOG01403	M	AglL	Glycosyltransferase	AMET1_0957	AMET1_0963	0.9331	0
arCOG00658	E	PylB/HcgA	(2R,3R)-3-methylornithine synthase involved in pyrrolysine biosynthesis/Iron-guanylylpyridinol (FeGP) cofactor biosynthesis protein HcgA	AMET1_0222	AMET1_0168	0.932	24.847
arCOG10332	L	-	ParB-like nuclease domain containing protein	AMET1_0995	AMET1_0950	0.9258	34.899
arCOG02632	V	HsdM	Type I restriction-modification system methyltransferase subunit	AMET1_0005	AMET1_1552	0.9054	21.455
arCOG01403	M	AglL	Glycosyltransferase	AMET1_0970	AMET1_0963	0.8968	28.571
arCOG10332	L	-	ParB-like nuclease domain containing protein	AMET1_1506	AMET1_1497	0.8914	23.273
arCOG00198	P	FepC	ABC-type cobalamin/Fe3+-siderophores transport system, ATPase component	AMET1_1385	AMET1_0701	0.8825	46.215
arCOG10332	L	-	ParB-like nuclease domain containing protein	AMET1_0940	AMET1_0995	0.8825	33.663
arCOG01568	M	MscS	Small-conductance mechanosensitive channel	AMET1_0662	AMET1_0875	0.851	26.909
arCOG10332	L	-	ParB-like nuclease domain containing protein	AMET1_1527	AMET1_1506	0.8315	25.283
arCOG00878	V	-	Type I site-specific restriction-modification system, R (restriction) subunit or related helicase	AMET1_0544	AMET1_1549	0.8228	33.755
arCOG01403	M	AglL	Glycosyltransferase	AMET1_0957	AMET1_0918	0.7964	24
arCOG01403	M	AglL	Glycosyltransferase	AMET1_0963	AMET1_0918	0.7559	30.493
arCOG02381	N	CheC	Chemotaxis protein CheC, phosphatase	AMET1_1116	AMET1_1115	0.7521	39.698
arCOG03323	H	MtbA	Methylcobalamin:coenzyme M methyltransferase	AMET1_0336	AMET1_0784	0.7324	23.81
arCOG01356	C	-	Radical SAM superfamily enzyme	AMET1_1024	AMET1_0810	0.7282	36.83
arCOG00194	V	CcmA	ABC-type multidrug transport system, ATPase component	AMET1_0799	AMET1_1299	0.7071	34.225
arCOG02053	T	UspA	Nucleotide-binding protein, UspA family	AMET1_0735	AMET1_1328	0.7071	25.806
arCOG04344	S	-	Tic20 family membrane protein possibly involved in protein translocation	AMET1_0008	AMET1_1363	0.6644	80.672
arCOG10332	L	-	ParB-like nuclease domain containing protein	AMET1_0940	AMET1_0950	0.6599	28.231
arCOG00518	R	-	Predicted flavin-nucleotide-binding protein structurally related to pyridoxine 5'-phosphate oxidase	AMET1_0241	AMET1_0436	0.6325	23.913
arCOG00570	I	-	Geranylgeranyl reductase, flavoprotein	AMET1_1556	AMET1_0849	0.6325	24.706
arCOG00557	R	Lhr	Lhr-like helicase with C-terminal Zn finger domain	AMET1_1080	AMET1_0216	0.6163	27.764
arCOG01532	I	UppS	Undecaprenyl pyrophosphate synthase	AMET1_1018	AMET1_1491	0.6139	0
arCOG00009	E	PotE	Amino acid transporter	AMET1_0294	AMET1_0798	0.603	35.664
arCOG04233	P	FepB	ABC-type Fe3+-hydroxamate transport system, periplasmic component	AMET1_1387	AMET1_1383	0.5855	56.857
arCOG01981	K	SUA7	Transcription initiation factor TFIIB, Brf1 subunit/Transcription initiation factor TFIIB	AMET1_0752	AMET1_0854	0.5774	44.898
arCOG01403	M	AglL	Glycosyltransferase	AMET1_0970	AMET1_0918	0.5583	28.342
arCOG01955	P	KefB	Potassium-efflux system protein KefB	AMET1_0143	AMET1_0142	0.5345	24.404
arCOG01009	K	-	Transcriptional regulator, contains N-terminal RHH domain	AMET1_1206	AMET1_0522	0.5	91.071
arCOG01369	M	WcaG	Nucleoside-diphosphate-sugar epimerase	AMET1_0964	AMET1_0916	0.5	35.366
arCOG10332	L	-	ParB-like nuclease domain containing protein	AMET1_1527	AMET1_1497	0.4895	33.077
arCOG00062	O	Nit1	Deaminated glutathione amidase	AMET1_1353	AMET1_0228	0.4704	31.694
arCOG00302	R	-	Metal-dependent phosphoesterase (PHP family)	AMET1_1338	AMET1_0634	0.4629	35.652
arCOG00194	V	CcmA	ABC-type multidrug transport system, ATPase component	AMET1_1299	AMET1_0682	0.4472	39.269
arCOG00451	T	UspA	Nucleotide-binding protein, UspA family	AMET1_0138	AMET1_0797	0.4472	0
arCOG02053	T	UspA	Nucleotide-binding protein, UspA family	AMET1_1030	AMET1_1328	0.4472	32.911
arCOG02327	T	-	Signal transduction histidine kinase, contains PAS domain	AMET1_1359	AMET1_1038	0.4472	0
arCOG04344	S	-	Tic20 family membrane protein possibly involved in protein translocation	AMET1_1303	AMET1_1363	0.4472	53.448
arCOG05170	K	-	Predicted transcriptional regulator	AMET1_1267	AMET1_0424	0.44	59.756
arCOG00666	M	GCD1	N-acetylglucosamine-1-phosphate uridyltransferase	AMET1_0914	AMET1_1122	0.4385	28.169
arCOG03303	P	FepB	ABC-type Fe3+-hydroxamate transport system, periplasmic component	AMET1_0698	AMET1_0151	0.4224	43.014
arCOG02350	T	-	PAS domain	AMET1_1302	AMET1_0219	0.4167	29.167
arCOG00106	H	CfbB	Cobyrinic acid a,c-diamide synthase, coenzyme F430 biosynthesis enzyme	AMET1_0739	AMET1_0166	0.4029	38.578
arCOG02395	N	CheW	Chemotaxis signal transduction protein	AMET1_0021	AMET1_0575	0.3868	41.958
arCOG01641	O	-	Cold shock responsive RNA-binding protein, contains TRAM domain	AMET1_1194	AMET1_0306	0.378	76.471
arCOG01833	O	IbpA	Molecular chaperone (HSP20 family)	AMET1_0811	AMET1_1156	0.3721	26.446
arCOG03303	P	FepB	ABC-type Fe3+-hydroxamate transport system, periplasmic component	AMET1_0699	AMET1_0698	0.3598	49.315
arCOG09434	S	-	Uncharacterized protein	AMET1_1266	AMET1_1138	0.3508	55.488
arCOG00194	V	CcmA	ABC-type multidrug transport system, ATPase component	AMET1_0203	AMET1_0799	0.3162	32.353
arCOG00942	R	-	Radical SAM superfamily enzyme	AMET1_1035	AMET1_0073	0.3162	37.897
arCOG02028	H	MtbC1	Methanogenic corrinoid protein MtbC1	AMET1_0105	AMET1_1078	0.2928	0
arCOG04233	P	FepB	ABC-type Fe3+-hydroxamate transport system, periplasmic component	AMET1_0095	AMET1_1383	0.2928	27.483
arCOG06408	T	-	Signal transduction histidine kinase, contains PAS domain	AMET1_1164	AMET1_1199	0.2914	30.631
arCOG02416	N	-	Major pilin/Flagellin, FlaG/FlaF family	AMET1_1231	AMET1_0576	0.25	28.415
arCOG06408	T	-	Signal transduction histidine kinase, contains PAS domain	AMET1_1164	AMET1_0217	0.25	26.293
arCOG00606	R	-	CBS domain	AMET1_0341	AMET1_0816	0.2	26.05
arCOG00606	R	-	CBS domain	AMET1_0341	AMET1_0456	0.2	28.859
arCOG04344	S	-	Tic20 family membrane protein possibly involved in protein translocation	AMET1_1303	AMET1_0008	0.1857	55.172
arCOG01403	M	AglL	Glycosyltransferase	AMET1_0970	AMET1_1410	0.1684	0
arCOG01403	M	AglL	Glycosyltransferase	AMET1_1410	AMET1_0963	0.1106	0
arCOG02100	K	TroR	Mn-dependent transcriptional regulator (DtxR family)	AMET1_0465	AMET1_0881	0.1085	25.439
arCOG01817	N	FlaI	ATPase involved in archaellum/pili biosynthesis	AMET1_1251	AMET1_0126	0.083	33.684
arCOG02350	T	-	PAS domain	AMET1_1313	AMET1_0219	0.0471	31.414
arCOG00427	L	RecJ/Cdc45	Single-stranded DNA-specific exonuclease RecJ	AMET1_0278	AMET1_0347	0	30.568
arCOG01685	K	ArsR	Transcriptional regulator containing HTH domain, ArsR family	AMET1_1040	AMET1_0167	0	0
arCOG01981	K	SUA7	Transcription initiation factor TFIIB, Brf1 subunit/Transcription initiation factor TFIIB	AMET1_0752	AMET1_0726	0	58.75
arCOG01981	K	SUA7	Transcription initiation factor TFIIB, Brf1 subunit/Transcription initiation factor TFIIB	AMET1_0997	AMET1_0726	0	0
arCOG01981	K	SUA7	Transcription initiation factor TFIIB, Brf1 subunit/Transcription initiation factor TFIIB	AMET1_0854	AMET1_0726	0	44.558
arCOG02327	T	-	Signal transduction histidine kinase, contains PAS domain	AMET1_1038	AMET1_0212	0	30.992
arCOG02327	T	-	Signal transduction histidine kinase, contains PAS domain	AMET1_1038	AMET1_1043	0	34.615
arCOG01403	M	AglL	Glycosyltransferase	AMET1_0957	AMET1_1410	-0.0641	0
arCOG00570	I	-	Geranylgeranyl reductase, flavoprotein	AMET1_0869	AMET1_0849	-0.0971	0
arCOG01981	K	SUA7	Transcription initiation factor TFIIB, Brf1 subunit/Transcription initiation factor TFIIB	AMET1_0752	AMET1_0997	-0.169	0
arCOG01403	M	AglL	Glycosyltransferase	AMET1_1410	AMET1_1518	-0.1715	0
arCOG00570	I	-	Geranylgeranyl reductase, flavoprotein	AMET1_0746	AMET1_1556	-0.2	0
arCOG01075	F	-	NUDIX family hydrolase	AMET1_0727	AMET1_0391	-0.2	51.351
arCOG02028	H	MtbC1	Methanogenic corrinoid protein MtbC1	AMET1_0335	AMET1_1078	-0.2	82.16
arCOG04233	P	FepB	ABC-type Fe3+-hydroxamate transport system, periplasmic component	AMET1_1387	AMET1_0095	-0.2	25.828
arCOG04361	S	-	Predicted metal-binding protein	AMET1_0173	AMET1_1350	-0.2	37.037
arCOG01576	P	ZntA	Cation transport ATPase	AMET1_1307	AMET1_0665	-0.2928	39.238
arCOG02028	H	MtbC1	Methanogenic corrinoid protein MtbC1	AMET1_0105	AMET1_0335	-0.2928	0
arCOG00194	V	CcmA	ABC-type multidrug transport system, ATPase component	AMET1_0799	AMET1_0682	-0.3162	31.982
arCOG00570	I	-	Geranylgeranyl reductase, flavoprotein	AMET1_0746	AMET1_0849	-0.3162	26.23
arCOG02053	T	UspA	Nucleotide-binding protein, UspA family	AMET1_1030	AMET1_0735	-0.3162	35.862
arCOG02416	N	-	Major pilin/Flagellin, FlaG/FlaF family	AMET1_1231	AMET1_0563	-0.3162	25.521
arCOG02416	N	-	Major pilin/Flagellin, FlaG/FlaF family	AMET1_0576	AMET1_0563	-0.3162	29.876
arCOG11470	S	-	Uncharacterized membrane protein	AMET1_1300	AMET1_1301	-0.3162	57.965
arCOG03082	P	MnhG	Multisubunit Na+/H+ antiporter, MnhG subunit	AMET1_0827	AMET1_1486	-0.3508	32.692
arCOG01403	M	AglL	Glycosyltransferase	AMET1_1410	AMET1_0918	-0.4022	18.721
arCOG10332	L	-	ParB-like nuclease domain containing protein	AMET1_1527	AMET1_0940	-0.4174	28.956
arCOG00570	I	-	Geranylgeranyl reductase, flavoprotein	AMET1_0869	AMET1_0746	-0.43	0
arCOG00570	I	-	Geranylgeranyl reductase, flavoprotein	AMET1_0869	AMET1_1556	-0.43	61.96
arCOG04361	S	-	Predicted metal-binding protein	AMET1_0173	AMET1_1364	-0.44	29.282
arCOG04361	S	-	Predicted metal-binding protein	AMET1_1350	AMET1_1364	-0.44	30.653
arCOG00194	V	CcmA	ABC-type multidrug transport system, ATPase component	AMET1_0203	AMET1_1299	-0.4472	40.741
arCOG00636	O	HypE	Hydrogenase maturation factor	AMET1_0593	AMET1_0215	-0.4472	25.526
arCOG02201	D	FtsZ1_2	Cell division GTPase	AMET1_1349	AMET1_0742	-0.4472	49.842
arCOG01981	K	SUA7	Transcription initiation factor TFIIB, Brf1 subunit/Transcription initiation factor TFIIB	AMET1_0997	AMET1_0854	-0.488	0
arCOG00627	E	MET2	Homoserine acetyltransferase	AMET1_1469	AMET1_0385	-0.5322	30.081
arCOG01403	M	AglL	Glycosyltransferase	AMET1_1518	AMET1_0918	-0.533	22.705
arCOG10332	L	-	ParB-like nuclease domain containing protein	AMET1_1527	AMET1_0995	-0.5855	36.455
arCOG10332	L	-	ParB-like nuclease domain containing protein	AMET1_0940	AMET1_1506	-0.631	25.112
arCOG01895	G	IolE	Sugar phosphate isomerase/epimerase	AMET1_1100	AMET1_0260	-0.6325	24.883
arCOG02327	T	-	Signal transduction histidine kinase, contains PAS domain	AMET1_1359	AMET1_0212	-0.6325	36.889
arCOG02327	T	-	Signal transduction histidine kinase, contains PAS domain	AMET1_1359	AMET1_1043	-0.6325	39.145
arCOG10332	L	-	ParB-like nuclease domain containing protein	AMET1_1527	AMET1_0950	-0.6325	33.569
arCOG10332	L	-	ParB-like nuclease domain containing protein	AMET1_0940	AMET1_1497	-0.65	34
arCOG02714	H	CofE	F(420)-0:gamma-glutamyl ligase, F420 coenzyme biosynthesis enzyme	AMET1_0315	AMET1_0710	-0.6868	0
arCOG01580	K	-	DNA-binding transcriptional regulator, Lrp family	AMET1_0974	AMET1_0253	-0.6894	0
arCOG02350	T	-	PAS domain	AMET1_1302	AMET1_1313	-0.8044	31.912
arCOG10332	L	-	ParB-like nuclease domain containing protein	AMET1_1506	AMET1_0995	-0.8853	26.087
arCOG01403	M	AglL	Glycosyltransferase	AMET1_1518	AMET1_0963	-0.8864	0
arCOG10332	L	-	ParB-like nuclease domain containing protein	AMET1_0995	AMET1_1497	-0.912	28.889
arCOG01403	M	AglL	Glycosyltransferase	AMET1_0957	AMET1_1518	-0.9339	59.077
arCOG02701	S	-	Uncharacterized protein	AMET1_1517	AMET1_0956	-0.9503	70.558
arCOG10332	L	-	ParB-like nuclease domain containing protein	AMET1_1506	AMET1_0950	-0.9562	27.751
arCOG01403	M	AglL	Glycosyltransferase	AMET1_0970	AMET1_1518	-0.982	0
arCOG10332	L	-	ParB-like nuclease domain containing protein	AMET1_1497	AMET1_0950	-0.985	29.936
arCOG00194	V	CcmA	ABC-type multidrug transport system, ATPase component	AMET1_0203	AMET1_0682	-1	36.877
