# Supplementary material for: Proteomic Analysis of Methanonatronarchaeum thermophilum AMET1, a Representative of a Putative New Class of Euryarchaeota, “Methanonatronarchaeia”
Source: Genes (Basel). 2018 Jan 23;9(2):28. doi: 10.3390/genes9020028 (PMC5852551; doi:10.3390/genes9020028)
Supplement: Supplementary file 1 [file genes-09-00028-s001.zip › Table_S1.xlsx]

## Sheet: Data summary
Table S1. Protein abundances (nemPAI) mapped to M.thermophilum genome and their change in different experimental conditions.
Change in the protein abundance is indicated as: “no”: the protein is not detected neither under the baseline condition not under the alternative condition; “ON”: the protein is not detected under the baseline condition but appears under the alternative condition; “OFF”: the protein is detected under the baseline condition but not under the alternative condition; “UP”: the protein is more abundan…
												nemPAI values						Change										Metabolic assignment
start	stop		Contig		Genbank locus ID	arCOG	number of paralogs (same arCOGs in the whole genome)		FUNC	gene	Annotation	base	t55	t34	TMA	FeS	H2	d 55		d 34		dTMA		d FeS		d H2		Previously published metabolic map	Pathway	Step
1	984	+	AMET1_1	CDS	AMET1_0001						hypothetical protein	0	0	0	0	0	0	no		no		no		no		no
1327	1402	-	AMET1_1	tRNA	AMET1_0002						tRNA-Glu	0	0	0	0	0	0	no		no		no		no		no
2	145	-	AMET1_2	CDS	AMET1_0003						hypothetical protein	#N/A	#N/A	#N/A	#N/A	#N/A	#N/A	#N/A	#N/A	#N/A	#N/A	#N/A	#N/A	#N/A	#N/A	#N/A	#N/A
814	1278	-	AMET1_2	CDS	AMET1_0004						hypothetical protein	0	0	0	0	0	0	no		no		no		no		no
1379	4303	-	AMET1_2	CDS	AMET1_0005	arCOG02632	4	3	V	HsdM	Type I restriction-modification system methyltransferase and restriction endonuclease domains	0	0.159214	0.0890011	0	0	0	ON		ON		no		no		no
4595	4756	-	AMET1_2	CDS	AMET1_0006						hypothetical protein	0	0	0	0	0	0	no		no		no		no		no
4856	5617	+	AMET1_2	CDS	AMET1_0007	arCOG10356	2	1	S	-	Uncharacterized protein	0	0	0	0	0	0	no		no		no		no		no
5644	6003	+	AMET1_2	CDS	AMET1_0008	arCOG04344	3	1	S	-	Tic20 family membrane protein possibly involved in protein translocation	0	0.515933	0.0844369	0	0.0623468	0.08754	ON		ON		no		ON		ON
6615	6797	-	AMET1_2	CDS	AMET1_0009						hypothetical protein	0	0	0	0	0	0	no		no		no		no		no
7045	7305	-	AMET1_2	CDS	AMET1_0010						hypothetical protein	0	0	0	0	0	0	no		no		no		no		no
7469	8407	-	AMET1_2	CDS	AMET1_0011						hypothetical protein	0	0.0241844	0	0	0	0	ON		no		no		no		no
8420	8905	-	AMET1_2	CDS	AMET1_0012						hypothetical protein	0	0.27812	0.207669	0	0	0	ON		ON		no		no		no
9321	10232	-	AMET1_2	CDS	AMET1_0013	arCOG01241	4	1	X	XerC	XerD/XerC family integrase	0	0	0	0	0	0	no		no		no		no		no
10626	11228	-	AMET1_2	CDS	AMET1_0014	arCOG02879	2	1	S	-	Uncharacterized membrane protein, DUF4013 family	0	0	0	0	0	0	no		no		no		no		no
11512	11967	+	AMET1_2	CDS	AMET1_0015	arCOG11365	1	1	S	-	Uncharacterized protein	0	0	0	0	0	0	no		no		no		no		no
12151	12342	+	AMET1_2	CDS	AMET1_0016						hypothetical protein	0.409208	0.151152	0	0.114551	0.34712	0.487385	no change	0.369378	OFF	0	DOWN	3.57226	no change	0.848274	no change	1.19105
12696	13349	+	AMET1_2	CDS	AMET1_0017	arCOG02438	2	1	O	NosY	ABC-type transport system involved in multi-copper enzyme maturation, permease component	0	0	0	0	0	0	no		no		no		no		no
13417	14610	-	AMET1_2	CDS	AMET1_0018	arCOG00467	2	1	L	CDC6	Cdc6-related protein, AAA superfamily ATPase	0.286048	0.336566	0.198541	0.158845	0.175245	0.167982	no change	1.17661	no change	0.694082	no change	0.555308	no change	0.612642	no change	0.587252
14815	15426	+	AMET1_2	CDS	AMET1_0019	arCOG00089	1	1	E	HisH	Glutamine amidotransferase	0.29598	0.300289	0.34003	0.395584	0.181985	0.255522	no change	1.01456	no change	1.14883	no change	1.33652	no change	0.614856	no change	0.863308		Histidine biosynthesis	6
15564	16472	+	AMET1_2	CDS	AMET1_0020	arCOG01296	1	1	O	TrxB	Thioredoxin reductase	0.421126	0.229751	0.104976	0.267287	0.192096	0.208203	no change	0.545564	DOWN	4.01166	no change	0.634695	no change	0.456147	no change	0.494396
16583	17011	-	AMET1_2	CDS	AMET1_0021	arCOG02395	2	1	N	CheW	Chemotaxis signal transduction protein	0.224468	0.348658	0.572802	0.0442932	0.422947	0	no change	1.55326	no change	2.55182	DOWN	5.06778	no change	1.88422	OFF	0
17026	18942	-	AMET1_2	CDS	AMET1_0022	arCOG02344	1	2	T	Tar	Sensory protein; contains PAS, HAMP and Methyl-accepting chemotaxis-like domain	1.5236	1.76143	1.99454	1.02638	1.57215	0.18691	no change	1.15609	no change	1.30909	no change	0.673654	no change	1.03186	DOWN	8.15154
19147	19977	+	AMET1_2	CDS	AMET1_0023	arCOG01894	1	1	L	Nfo	Endonuclease IV	0.0973358	0.0282151	0.159746	0.145098	0.117953	0.0733443	DOWN	3.44978	no change	1.64118	no change	1.4907	no change	1.21182	no change	0.753519
20107	20490	-	AMET1_2	CDS	AMET1_0024	arCOG09553	1	1	S	-	Uncharacterized membrane protein, contains PLD-nuclease N-terminal domain	0.252278	0.255951	0.289824	0.111497	0.214001	0.470823	no change	1.01456	no change	1.14883	no change	0.441959	no change	0.848274	no change	1.86628
20566	20961	-	AMET1_2	CDS	AMET1_0025	arCOG03059	1	1	V	FxsA	Protein affecting phage T7 exclusion by the F plasmid	0	0	0	0	0	0	no		no		no		no		no
21156	22556	-	AMET1_2	CDS	AMET1_0026	arCOG00619	2	2	E	GltB	Glutamate synthase domain 2 and ferredoxin domain	0.035756	0	0.0638982	0.0274923	0.0151654	0.042587	OFF	0	no change	1.78706	no change	0.768887	no change	0.424137	no change	1.19105		Glutamate and Glutamine biosynthesis	3
22557	23192	-	AMET1_2	CDS	AMET1_0027	arCOG00096	1	1	E	GltB	Glutamate synthase domain 3	0.0397289	0	0.0456416	0	0	0.101736	OFF	0	no change	1.14883	OFF	0	OFF	0	no change	2.56075		Glutamate and Glutamine biosynthesis	3
23189	24085	-	AMET1_2	CDS	AMET1_0028	arCOG00095	1	1	E	GltB	Glutamate synthase domain 1	0.0258238	0	0.029667	0.0198556	0	0	OFF	0	no change	1.14883	no change	0.768887	OFF	0	OFF	0		Glutamate and Glutamine biosynthesis	3
24522	25358	+	AMET1_2	CDS	AMET1_0029	arCOG00067	1	1	F	PrsA	Phosphoribosylpyrophosphate synthetase	0.468801	0.574379	0.358286	0.5193	0.397672	0.560729	no change	1.22521	no change	0.764261	no change	1.10772	no change	0.848274	no change	1.19609	yes	Histidine biosynthesis	1
25355	25600	+	AMET1_2	CDS	AMET1_0030	arCOG01224	1	1	S	-	Uncharacterized protein	0.484692	0	0.116386	0.195501	0.215686	0.302841	OFF	0	DOWN	4.16452	no change	0.403351	no change	0.444996	no change	0.624811
25800	27002	-	AMET1_2	CDS	AMET1_0031	arCOG04269	1	1	S	-	Protein, predicted to be involved in DNA repair	0.017878	0	0.0205387	0	0.0151654	0	OFF	0	no change	1.14883	OFF	0	no change	0.848274	OFF	0
27119	27487	-	AMET1_2	CDS	AMET1_0032	arCOG02146	1	1	C	-	Desulfoferredoxin	0.639635	6.18717	1.0566	0.707164	1.09697	0.764201	4 UP	9.67296	no change	1.65188	no change	1.10557	no change	1.71499	no change	1.19474
27838	28524	-	AMET1_2	CDS	AMET1_0033	arCOG00035	1	1	J	Dph6	Diphthamide synthase (EF-2-diphthine--ammonia ligase)	0	0	0.0387953	0	0	0	no		ON		no		no		no
28521	29417	-	AMET1_2	CDS	AMET1_0034	arCOG00014	2	1	G	RbsK	Sugar kinase, ribokinase family	0.397289	0.272074	0.645828	0.365037	0.278033	0.565461	no change	0.684827	no change	1.62559	no change	0.91882	no change	0.699826	no change	1.4233		Glycolysis	3
29424	29801	-	AMET1_2	CDS	AMET1_0035	arCOG02119	1	1	S	-	Uncharacterized protein, DUF555 family	0.452909	0.0705377	0.780471	0.219939	0.576287	0.809154	DOWN	6.42081	no change	1.72324	no change	0.485613	no change	1.27241	no change	1.78657
29995	30945	-	AMET1_2	CDS	AMET1_0036	arCOG00501	2	1	J	Rnz	Ribonuclease Z, beta-lactamase superfamily hydrolase	0.516476	0.253936	0.35144	0.336017	0.212316	0.238961	no change	0.491671	no change	0.680459	no change	0.650597	no change	0.411087	no change	0.462676
30972	32336	-	AMET1_2	CDS	AMET1_0037	arCOG04321	1	1	S	-	Uncharacterized protein DUF711 family, similar to ribonucleotide reductase and pyruvate formate lyase	0.830334	1.03791	0.85578	0.788114	0.631893	1.10017	no change	1.24999	no change	1.03065	no change	0.949153	no change	0.761011	no change	1.32497
32343	32624	-	AMET1_2	CDS	AMET1_0038	arCOG04941	1	1	T	-	ACT domain-containing protein	0	0	0	0.177173	0	0	no		no		ON		no		no
32627	33607	-	AMET1_2	CDS	AMET1_0039	arCOG00047	1	1	J	Trm11	tRNA G10 N-methylase Trm11	0	0	0.027385	0.0397112	0	0	no		ON		ON		no		no
33767	34411	+	AMET1_2	CDS	AMET1_0040	arCOG00304	1	1	E	HIS2	PHP family hydrolase	0.586001	0.743669	0.152899	0.355873	0.497089	0.70032	no change	1.26906	DOWN	3.83259	no change	0.607291	no change	0.848274	no change	1.19508		Histidine biosynthesis	9
34698	35147	+	AMET1_2	CDS	AMET1_0041	arCOG01344	1	1	J	RPS19A	Ribosomal protein S19E (S16A)	0.319818	0.880714	0.367415	0.161899	0.271293	0.5489	no change	2.7538	no change	1.14883	no change	0.506224	no change	0.848274	no change	1.71629
35190	35522	+	AMET1_2	CDS	AMET1_0042	arCOG04179	1		R	PDCD5	DNA-binding TFAR19-related protein, PDSD5 family	7.94975	5.86068	1.23232	1.66329	0.909926	0.579657	no change	0.737215	DOWN	6.45103	DOWN	4.77954	DOWN	8.7367	DOWN	13.7146
35534	35686	+	AMET1_2	CDS	AMET1_0043	arCOG04177	1	1	J	RPL39	Ribosomal protein L39E	0	0	0	0	0.443168	0	no		no		no		ON		no
35700	35957	+	AMET1_2	CDS	AMET1_0044	arCOG04473	1	1	J	RPL31A	Ribosomal protein L31E	0.246319	0.806145	0.912832	0.358928	0.208946	0.293377	4 UP	3.27277	4 UP	3.70589	no change	1.45717	no change	0.848274	no change	1.19105
35985	36647	+	AMET1_2	CDS	AMET1_0045	arCOG04176	1	1	J	TIF6	Translation initiation factor 6 (eIF-6)	0.276116	0.370827	0.419903	0.105387	0.17019	0.16325	no change	1.34301	no change	1.52075	no change	0.381678	no change	0.616372	no change	0.591239
36669	36848	+	AMET1_2	CDS	AMET1_0046	arCOG04175	1	1	J	RPL20A	Ribosomal protein L20A (L18A)	10.3136	5.84859	11.8486	7.93001	2.70113	6.87071	no change	0.567074	no change	1.14883	no change	0.768887	DOWN	3.81826	no change	0.666178
36946	37977	+	AMET1_2	CDS	AMET1_0047	arCOG01227	1	1	U	FtsY	Signal recognition particle GTPase	0.319818	0.604609	0.253311	0.397112	0.321844	0.615146	no change	1.89048	no change	0.792048	no change	1.24168	no change	1.00634	no change	1.92343
37974	39296	+	AMET1_2	CDS	AMET1_0048	arCOG01228	1	1	U	Ffh	Signal recognition particle GTPase	0.961439	0.880714	0.577366	0.342127	0.33364	0.752371	no change	0.916037	no change	0.600523	no change	0.355849	no change	0.347021	no change	0.782547
39298	40647	+	AMET1_2	CDS	AMET1_0049	arCOG01015	1	1	J	Pus10	tRNA U54 and U55 pseudouridine synthase Pus10	0.935615	0.572363	0.237336	0.212302	0.342065	0.376185	no change	0.611751	DOWN	3.94215	DOWN	4.407	no change	0.365604	no change	0.402073
40750	41046	+	AMET1_2	CDS	AMET1_0050	arCOG04129	1	1	J	RPL21A	Ribosomal protein L21E	1.45606	0.380904	0.235054	0.157317	0.17356	2.57178	DOWN	3.82266	DOWN	6.19459	DOWN	9.25559	DOWN	8.38939	no change	1.76626
41052	41399	+	AMET1_2	CDS	AMET1_0051	arCOG01016	1	1	K	Rpo4	DNA-directed RNA polymerase, subunit Rpo4/RpoF	2.68369	3.73245	1.59974	1.07067	1.64798	1.66089	no change	1.39079	no change	0.596097	no change	0.398956	no change	0.614072	no change	0.618885
41476	42048	+	AMET1_2	CDS	AMET1_0052	arCOG04130	1	1	J	-	Predicted RNA-binding protein	3.44648	6.17507	3.95941	1.47237	3.54029	4.11201	no change	1.7917	no change	1.14883	no change	0.427209	no change	1.02722	no change	1.19311
42068	42898	+	AMET1_2	CDS	AMET1_0053	arCOG04131	1	1	J	RsmA	16S rRNA A1518 and A1519 N6-dimethyltransferase RsmA/KsgA/DIM1	0.293994	0.183398	0	0.138989	0.306679	0.35016	no change	0.623816	OFF	0	no change	0.472762	no change	1.04315	no change	1.19105
42908	43492	+	AMET1_2	CDS	AMET1_0054	arCOG00109	1	1	J	HemK	Methylase of polypeptide chain release factors	0	0	0	0	0	0	no		no		no		no		no
43623	44723	-	AMET1_2	CDS	AMET1_0055	arCOG02846	1	2	O	DnaJ	DnaJ-class molecular chaperone	0.158916	0.161229	0.10954	0.05193	0.107843	0	no change	1.01456	no change	0.689296	no change	0.326777	no change	0.678619	OFF	0
44784	46658	-	AMET1_2	CDS	AMET1_0056	arCOG03060	1	1	O	DnaK	Chaperone DnaK (HSP70)	0.50853	1.19108	0.584212	0.499444	0.468444	0.555997	no change	2.3422	no change	1.14883	no change	0.982133	no change	0.921172	no change	1.09334
46648	47202	-	AMET1_2	CDS	AMET1_0057	arCOG04772	1	1	O	GrpE	Molecular chaperone GrpE (heat shock protein)	0	0	0	0	0	0	no		no		no		no		no
47535	48728	+	AMET1_2	CDS	AMET1_0058						Predicted cell surface protein	0.0198644	0.0201536	0.0228208	0.030547	0.0168505	0.0236595	no change	1.01456	no change	1.14883	no change	1.53777	no change	0.848274	no change	1.19105
48969	49619	-	AMET1_2	CDS	AMET1_0059	arCOG00976	1	1	O	Pcm	Protein-L-isoaspartate carboxylmethyltransferase	0.734984	0.594532	0.0935653	0.450569	0.497089	0.8754	no change	0.808905	DOWN	7.85531	no change	0.613032	no change	0.676327	no change	1.19105
49898	50974	-	AMET1_2	CDS	AMET1_0060	arCOG04346	2	1	F	-	5-formaminoimidazole-4-carboxamide-1-beta-D-ribofuranosyl 5'-monophosphate synthetase (purine biosynthesis)	1.15412	0.921021	1.17755	0.698	1.10202	1.22319	no change	0.798026	no change	1.0203	no change	0.604787	no change	0.954856	no change	1.05985
50982	52076	-	AMET1_2	CDS	AMET1_0061	arCOG04346	2	1	F	-	5-formaminoimidazole-4-carboxamide-1-beta-D-ribofuranosyl 5'-monophosphate synthetase (purine biosynthesis)	0.454896	0.397027	0.522596	0.522354	0.385876	0.622244	no change	0.872786	no change	1.14883	no change	1.14829	no change	0.848274	no change	1.36788
52093	53136	-	AMET1_2	CDS	AMET1_0062	arCOG04421	1	1	F	PurC	Phosphoribosylaminoimidazolesuccinocarboxamide (SAICAR) synthase	0.74889	0.501826	0.750804	1.0722	1.04979	1.15222	no change	0.670093	no change	1.00256	no change	1.43172	no change	1.40179	no change	1.53857		Purine biosynthesis	9
53568	53945	+	AMET1_2	CDS	AMET1_0063	arCOG02263	1	1	D	-	Predicted cell division protein, SepF homolog	4.64232	6.36049	2.88455	4.8249	3.93796	7.48349	no change	1.37011	no change	0.621359	no change	1.03933	no change	0.848274	no change	1.61201
53965	54294	+	AMET1_2	CDS	AMET1_0064	arCOG04265	1	1	R	-	C4-type Zn-finger protein	0.186726	0	0	0.0595667	0.158395	0.0922719	OFF	0	OFF	0	no change	0.319006	no change	0.848274	no change	0.494157
54291	54794	+	AMET1_2	CDS	AMET1_0065	arCOG04418	1	1	R	-	Predicted HTH domain, homologous to N-terminal domain of RPA1 protein family	0.488665	0.259982	0.116386	0.131352	0.144914	0.120663	no change	0.532024	DOWN	4.19866	DOWN	3.72027	DOWN	3.3721	DOWN	4.04983
54991	55755	-	AMET1_2	CDS	AMET1_0066	arCOG01311	1	1	O	SppA	Periplasmic serine protease (ClpP class)	0.538326	1.13868	1.08399	0.725492	0.456648	0.643537	no change	2.11522	no change	2.01363	no change	1.34768	no change	0.848274	no change	1.19544
55833	57065	+	AMET1_2	CDS	AMET1_0067	arCOG02046	1	1	C	-	Nickel-dependent lactate racemase	0	0	0	0.0137462	0	0	no		no		ON		no		no
57115	58092	-	AMET1_2	CDS	AMET1_0068	arCOG00636	3	1	O	HypE	Hydrogenase maturation factor	0.373452	0.378888	0.232772	0.195501	0.262868	0.444798	no change	1.01456	no change	0.623299	no change	0.523498	no change	0.703887	no change	1.19105
58471	59988	-	AMET1_2	CDS	AMET1_0069	arCOG04619	2	3	S	-	Uncharacterized membrane protein, contains bPH2 (bacterial pleckstrin homology) domain	0.425099	0.38695	0.237336	0.20772	0.289828	0.456628	no change	0.910258	no change	0.558308	no change	0.488639	no change	0.68179	no change	1.07417
60019	60486	-	AMET1_2	CDS	AMET1_0070	arCOG04622	1	1	S	-	Uncharacterized membrane protein YdbS, contains bPH2 (bacterial pleckstrin homology) domain	0.41914	0.785992	0.337748	0.0870591	0.165135	0.499215	no change	1.87525	no change	0.805812	DOWN	4.81443	no change	0.393985	no change	1.19105
60539	60805	-	AMET1_2	CDS	AMET1_0071	arCOG01988	1	1	J	EFB1	Translation elongation factor EF-1beta	0.50257	0.266028	2.61983	0.38642	0.738051	0.312305	no change	0.529335	4 UP	5.21286	no change	0.768887	no change	1.46855	no change	0.621415
61753	62940	+	AMET1_2	CDS	AMET1_0072	arCOG00943	1	1	R	-	Radical SAM superfamily enzyme	0.83828	0.596548	0.344594	0.898083	0.889706	1.24922	no change	0.711633	no change	0.411073	no change	1.07134	no change	1.06135	no change	1.49022
62963	64162	+	AMET1_2	CDS	AMET1_0073	arCOG00942	2	1	R	-	Radical SAM superfamily enzyme	0.0595933	0	0	0.0458206	0.0505515	0.0709784	OFF	0	OFF	0	no change	0.768887	no change	0.848274	no change	1.19105
64165	65139	+	AMET1_2	CDS	AMET1_0074	arCOG00938	1	1	R	-	Radical SAM superfamily enzyme	0.0218509	0	0.0251029	0.0168009	0.0185355	0	OFF	0	no change	1.14883	no change	0.768887	no change	0.848274	OFF	0
65233	65919	-	AMET1_2	CDS	AMET1_0075	arCOG01330	4	1	S	-	Uncharacterized membrane protein	0	0	0	0	0	0	no		no		no		no		no
66044	66682	-	AMET1_2	CDS	AMET1_0076	arCOG01231	1	1	O	HypB	Ni2+-binding GTPase involved in regulation of expression and maturation of urease and hydrogenase	0.371465	0	0.554545	0.371147	0.518995	0.442432	OFF	0	no change	1.49286	no change	0.999142	no change	1.39716	no change	1.19105
66902	67570	+	AMET1_2	CDS	AMET1_0077	arCOG00459	1	1	L	Nth	EndoIII-related endonuclease	0.313858	0.318427	0.0387953	0.241322	0.266238	0.208203	no change	1.01456	DOWN	8.0901	no change	0.768887	no change	0.848274	no change	0.663367
67640	67725	-	AMET1_2	tRNA	#N/A							#N/A	#N/A	#N/A	#N/A	#N/A	#N/A	#N/A	#N/A	#N/A	#N/A	#N/A	#N/A	#N/A	#N/A	#N/A	#N/A
67791	68633	-	AMET1_2	CDS	AMET1_0079	arCOG01568	3	1	M	MscS	Small-conductance mechanosensitive channel	0.452909	0.376873	0.212233	0.285615	0.203891	0.359624	no change	0.832116	no change	0.4686	no change	0.630623	no change	0.45018	no change	0.794031
69172	69768	+	AMET1_2	CDS	AMET1_0080	arCOG10826	1		C		Multiheme cytochrome	0.0874036	0.147122	0.0456416	0	0.0741422	0.104102	no change	1.68324	no change	0.522194	OFF	0	no change	0.848274	no change	1.19105
70132	71043	-	AMET1_2	CDS	AMET1_0081	arCOG01474	1	1	P	MMT1	Predicted Co/Zn/Cd cation transporter	0	0	0	0	0	0	no		no		no		no		no		yes
71354	71635	+	AMET1_2	CDS	AMET1_0082	arCOG01217	1	1	U	SEC65	Signal recognition particle 19 kDa protein	0.746903	0.757777	0.506622	0.574284	0.633578	1.42667	no change	1.01456	no change	0.678296	no change	0.768887	no change	0.848274	no change	1.91011
71690	71965	-	AMET1_2	CDS	AMET1_0083	arCOG00536	2	1	H	MoaD	Molybdopterin converting factor, small subunit	0	0.0947221	0.839805	0.0717855	0.0791973	0.111199	ON		ON		ON		ON		ON			Molibdopterin biosynthesis	2
71973	72773	-	AMET1_2	CDS	AMET1_0084	arCOG01086	1	1	E	TrpA	Tryptophan synthase alpha chain	1.39448	4.06297	1.36468	1.70452	1.00766	0.854107	no change	2.9136	no change	0.97863	no change	1.22233	no change	0.722604	no change	0.612489		Tryptophan biosynthesis	12
72774	73910	-	AMET1_2	CDS	AMET1_0085	arCOG01433	1	1	E	TrpB	Tryptophan synthase beta chain	4.62246	11.7758	3.13558	1.21577	3.92111	4.97085	no change	2.54751	no change	0.678336	DOWN	3.80207	no change	0.848274	no change	1.07537		Tryptophan biosynthesis	12
73903	74490	-	AMET1_2	CDS	AMET1_0086	arCOG01983	1	1	E	TrpF	Phosphoribosylanthranilate isomerase	0.683337	0.876683	0.613879	0.114551	0.918352	0.816252	no change	1.28294	no change	0.898355	DOWN	5.96533	no change	1.34392	no change	1.19451		Tryptophan biosynthesis	10
74481	75248	-	AMET1_2	CDS	AMET1_0087	arCOG01088	1	1	E	TrpC	Indole-3-glycerol phosphate synthase	0.15097	0.0302305	0.383389	0.15579	0.0893076	0	DOWN	4.99396	no change	2.53951	no change	1.03193	no change	0.591559	OFF	0		Tryptophan biosynthesis	11
75241	76251	-	AMET1_2	CDS	AMET1_0088	arCOG02012	1	1	E	TrpD	Anthranilate phosphoribosyltransferase	0.675391	1.19511	0.896857	0.690363	0.87454	0.0283914	no change	1.76951	no change	1.32791	no change	1.02217	no change	1.29487	DOWN	23.7886		Tryptophan biosynthesis	9
76261	76815	-	AMET1_2	CDS	AMET1_0089	arCOG00086	1	1	E	TrpG	Anthranilate/para-aminobenzoate synthase component II	0.452909	0.459503	0.684624	0.258122	0.284773	0.191642	no change	1.01456	no change	1.51161	no change	0.569921	no change	0.628764	no change	0.423135		Tryptophan biosynthesis	8
76812	78269	-	AMET1_2	CDS	AMET1_0090	arCOG02014	1	1	E	TrpE	Anthranilate/para-aminobenzoate synthase component I	0.989249	0.91699	0.58193	0.476534	0.525735	0.487385	no change	0.926956	no change	0.588254	no change	0.481713	no change	0.531449	no change	0.492682		Tryptophan biosynthesis	8
78453	79241	-	AMET1_2	CDS	AMET1_0091	arCOG04233	4	1	P	FepB	ABC-type Fe3+-hydroxamate transport system, periplasmic component	0	0	0	0	0	0	no		no		no		no		no		yes
79365	79619	-	AMET1_2	CDS	AMET1_0092	arCOG01060	1	1	K	ArsR	Transcriptional regulator containing HTH domain, ArsR family	56.7746	9.92768	17.5058	67.5456	74.5196	28.2139	DOWN	5.71881	DOWN	3.24318	no change	1.18972	no change	1.31255	no change	0.496946
79776	81050	-	AMET1_2	CDS	AMET1_0093	arCOG00199	1	1	P	FepC	ABC-type cobalamin/Fe3+-siderophores transport system, ATPase component	0.0377424	0.0846453	0.0684624	0.131352	0.205576	0	no change	2.24271	no change	1.81394	4 UP	3.48023	4 UP	5.44681	OFF	0	yes
81050	82096	-	AMET1_2	CDS	AMET1_0094	arCOG01007	3	1	P	FepD	ABC-type Fe3+-siderophore transport system, permease component	0	0	0	0	0	0	no		no		no		no		no		yes
82303	83217	-	AMET1_2	CDS	AMET1_0095	arCOG04233	4	1	P	FepB	ABC-type Fe3+-hydroxamate transport system, periplasmic component	0	0	0	0	0.0741422	0	no		no		no		ON		no		yes
83423	85036	+	AMET1_2	CDS	AMET1_0096	arCOG01359	1	1	C	-	Radical SAM superfamily enzyme	0.0139051	0.0141075	0	0	0	0	no change	1.01456	OFF	0	OFF	0	OFF	0	OFF	0
85159	86178	+	AMET1_2	CDS	AMET1_0097	arCOG04050	1	1	L	FEN1	5'-3' exonuclease	0.516476	0.181383	0.162028	0.604831	0.377451	0.615146	no change	0.351193	DOWN	3.18758	no change	1.17107	no change	0.730821	no change	1.19105
86297	87550	-	AMET1_2	CDS	AMET1_0098	arCOG04260	1	1	I	HMG1	Hydroxymethylglutaryl-CoA reductase	1.16803	1.31805	0.764497	0.806442	0.711091	1.0008	no change	1.12844	no change	0.654518	no change	0.690429	no change	0.608795	no change	0.856824		Isoprenoid mevalonate biosynthesis	2
87594	88004	-	AMET1_2	CDS	AMET1_0099	arCOG01285	1	1	R	-	OB-fold domain and Zn-ribbon containing protein, possible acyl-CoA-binding protein	0.347628	0.133014	0.399364	0.267287	0.192096	0.269718	no change	0.382633	no change	1.14883	no change	0.768887	no change	0.55259	no change	0.775881
88007	89173	-	AMET1_2	CDS	AMET1_0100	arCOG01278	2	1	I	PaaJ	Acetyl-CoA acetyltransferase	0.68731	0.401057	0.52716	0.352818	0.446538	0.818617	no change	0.583518	no change	0.766991	no change	0.513332	no change	0.64969	no change	1.19105		Fatty acids metabolism	1
89173	90210	-	AMET1_2	CDS	AMET1_0101	arCOG01767	1	1	I	PksG	3-hydroxy-3-methylglutaryl CoA synthase	0.550245	0.235798	0.387953	0.423077	0.34038	0.563095	no change	0.428532	no change	0.705056	no change	0.768887	no change	0.618597	no change	1.02335		Isoprenoid mevalonate biosynthesis	1
90216	90959	-	AMET1_2	CDS	AMET1_0102	arCOG04060	1	1	K	-	Predicted transcriptional regulator	1.44812	0.167275	0.257875	0.652179	0.594822	1.21373	DOWN	8.6571	DOWN	5.61558	no change	0.450363	no change	0.410755	no change	0.838143
91328	92326	+	AMET1_2	CDS	AMET1_0103	arCOG03406	1	1	H	MttB2	Trimethylamine--corrinoid methyltransferase	2.00432	6.06221	2.30262	1.35782	1.70021	2.10806	no change	3.02457	no change	1.14883	no change	0.677444	no change	0.848274	no change	1.05176	yes
92393	92803	+	AMET1_2	CDS	AMET1_0104	arCOG03405	1	1	H	MttB1	Trimethylamine--corrinoid methyltransferase	68.3595	40.6398	133.753	89.5181	44.4213	36.6532	no change	0.594501	no change	1.95661	no change	1.30952	no change	0.649818	no change	0.536184	yes
92882	93514	+	AMET1_2	CDS	AMET1_0105	arCOG02028	5	1	H	MtbC1	Trimethylamine corrinoid protein MtbC1	3.39682	1.91661	2.64721	24.1001	10.6562	4.05287	no change	0.564237	no change	0.779321	4 UP	7.0949	no change	3.13713	no change	1.19314	yes
93757	95256	+	AMET1_2	CDS	AMET1_0106	arCOG04169	1	1	U	SecY	Preprotein translocase subunit SecY	0.137065	0.114876	0.102694	0.0870591	0.0589767	0.134859	no change	0.838113	no change	0.749234	no change	0.635168	no change	0.430284	no change	0.983908
95446	96366	+	AMET1_2	CDS	AMET1_0107	arCOG04301	1	1	H	MptA	Fe(2+)-dependent GTP cyclohydrolase	1.73218	2.95855	1.74123	1.97487	1.28569	2.36121	no change	1.70799	no change	1.00522	no change	1.1401	no change	0.74224	no change	1.36315		Tetrahydromethanopterin biosynthesis
96531	97133	+	AMET1_2	CDS	AMET1_0108	arCOG00970	1	1	O	PRE1	20S proteasome, beta subunit	1.79376	2.24512	2.54452	1.703	1.5216	1.72241	no change	1.25163	no change	1.41854	no change	0.949401	no change	0.848274	no change	0.960223
97181	99085	+	AMET1_2	CDS	AMET1_0109	arCOG00543	2	1	R	-	Predicted metal-dependent RNase, consists of a metallo-beta-lactamase domain and an RNA-binding KH domain	0.987263	0.935129	0.538571	0.613995	0.67739	0.953476	no change	0.947193	no change	0.545519	no change	0.621917	no change	0.686129	no change	0.965778
99433	100623	-	AMET1_2	CDS	AMET1_0110	arCOG01688	2	2	R	-	Predicted transcriptional regulator, contains HTH and 4VR domain	0.560177	0.806145	0.127796	0.189392	0.421262	0.847009	no change	1.43909	DOWN	4.38336	no change	0.338092	no change	0.752016	no change	1.51204
100641	100931	-	AMET1_2	CDS	AMET1_0111						hypothetical protein	0	0.0866606	0	0	0	0	ON		no		no		no		no
101111	103132	+	AMET1_2	CDS	AMET1_0112	arCOG02237	1	1	C	-	F420-reducing hydrogenase delta subunit, polyferredoxin	0.148983	0.0806145	0.0912832	0.181755	0.126379	0.156152	no change	0.541098	no change	0.612707	no change	1.21997	no change	0.848274	no change	1.04812
103129	103767	+	AMET1_2	CDS	AMET1_0113	arCOG01506	1	1	R	TorD	Uncharacterized component of anaerobic dehydrogenase	0.0774713	0.185413	0.381107	0.255068	0.3606	0.300475	no change	2.39332	4 UP	4.91933	4 UP	3.29242	4 UP	4.65463	4 UP	3.87853
103949	106834	+	AMET1_2	CDS	AMET1_0114	arCOG01491	1	2	C	FdhA	Formate dehydrogenase subunit alpha	1.2316	0.717469	1.47879	1.22952	0.444853	1.7508	no change	0.582553	no change	1.20071	no change	0.998313	no change	0.361201	no change	1.42157	yes
106861	107379	+	AMET1_2	CDS	AMET1_0115	arCOG01500	2	1	C	FdhB	Fe-S-cluster-containing dehydrogenase component	0.105282	0.106814	0.203105	0.0809497	0.0893076	0	no change	1.01456	no change	1.92916	no change	0.768887	no change	0.848274	OFF	0	yes
107435	107698	+	AMET1_2	CDS	AMET1_0116						hypothetical protein	0	0	0	0	0	0	no		no		no		no		no
107699	108358	+	AMET1_2	CDS	AMET1_0117	arCOG05636	1	1	C	FdnI	Formate dehydrogenase, cytochrome b556 subunit	0.673405	0.0785992	0.289824	0.256595	0.214001	0.802056	DOWN	8.56758	no change	0.430386	no change	0.381042	no change	0.31779	no change	1.19105	yes
108360	108557	+	AMET1_2	CDS	AMET1_0118						hypothetical protein	0	0	0	0	0	0	no		no		no		no		no
108818	109273	+	AMET1_2	CDS	AMET1_0119	arCOG01629	1	1	K	-	DNA-binding transcriptional regulator, Lrp family	1.06473	1.83197	0.924242	1.07067	1.53339	2.77762	no change	1.72058	no change	0.86805	no change	1.00558	no change	1.44017	no change	2.60875
109285	109782	+	AMET1_2	CDS	AMET1_0120	arCOG01628	1	1	K	-	DNA-binding transcriptional regulator, Lrp family	0.262211	0.104799	0.0524878	0.134407	0.222426	0.312305	no change	0.399674	DOWN	4.99565	no change	0.512592	no change	0.848274	no change	1.19105
109779	110402	+	AMET1_2	CDS	AMET1_0121	arCOG01044	1	1	H	CysG	Siroheme synthase (precorrin-2 oxidase/ferrochelatase domain)	0.353587	0.135029	0	0.271869	0.165135	0.0970038	no change	0.381884	OFF	0	no change	0.768887	no change	0.467027	DOWN	3.64508	yes	Heme biosynthesis	7
110395	111687	+	AMET1_2	CDS	AMET1_0122	arCOG01036	1	1	H	HemA	Glutamyl-tRNA reductase	0.226455	0.229751	0.0661803	0.123716	0.067402	0.191642	no change	1.01456	DOWN	3.42178	no change	0.546315	DOWN	3.35976	no change	0.846269		Heme biosynthesis	2
111638	112420	+	AMET1_2	CDS	AMET1_0123	arCOG02048	1		H	HemD	Uroporphyrinogen-III synthase	1.39448	1.6526	0.29667	1.0722	1.61428	1.4172	no change	1.1851	DOWN	4.70045	no change	0.768887	no change	1.15762	no change	1.01629		Heme biosynthesis	6
112417	113643	+	AMET1_2	CDS	AMET1_0124	arCOG00940	2	1	R	-	Radical SAM superfamily enzyme	0.238373	0.0604609	0.321773	0.129825	0.0707721	0	DOWN	3.9426	no change	1.34987	no change	0.544629	DOWN	3.36818	OFF	0
113725	115524	-	AMET1_2	CDS	AMET1_0125	arCOG01808	1	1	N	TadC	Pilus assembly protein TadC	0.0874036	0.0544148	0.0456416	0.0534573	0.0589767	0.0473189	no change	0.62257	no change	0.522194	no change	0.611615	no change	0.674763	no change	0.541385
115556	117238	-	AMET1_2	CDS	AMET1_0126	arCOG01817	2	1	N	FlaI	ATPase involved in archaellum/pili biosynthesis	0.544286	0.461518	0.148335	0.238267	0.321844	0.205837	no change	0.847934	DOWN	3.6693	no change	0.437761	no change	0.591315	no change	0.378179
117507	118046	+	AMET1_2	CDS	AMET1_0127	arCOG01603	1	1	C	PorG	Pyruvate--ferredoxin oxidoreductase	1.4501	3.69618	4.1899	1.11497	0.748162	2.76579	no change	2.5489	no change	2.88938	no change	0.768887	no change	0.515936	no change	1.90731	yes	Pyruvate oxidation	1(2)
118050	118316	+	AMET1_2	CDS	AMET1_0128	arCOG01605	1	1	C	PorD	Pyruvate--ferredoxin oxidoreductase	0	0	0	0	0.0791973	0	no		no		no		ON		no		yes	Pyruvate oxidation	1(2)
118341	119519	+	AMET1_2	CDS	AMET1_0129	arCOG01608	1	1	C	PorA	Pyruvate--ferredoxin oxidoreductase, alpha subunit	4.24305	5.76797	4.41582	1.97945	2.18382	11.0253	no change	1.35939	no change	1.04072	no change	0.466516	no change	0.514683	no change	2.59844	yes	Pyruvate oxidation	1(2)
119523	120413	+	AMET1_2	CDS	AMET1_0130	arCOG01601	1	1	C	PorB	Pyruvate--ferredoxin oxidoreductase, beta subunit	3.0194	1.32409	2.64265	1.16079	1.28064	4.70823	no change	0.438529	no change	0.875224	no change	0.384444	no change	0.424137	no change	1.55933	yes	Pyruvate oxidation	1(2)
120555	120854	+	AMET1_2	CDS	AMET1_0131	arCOG04058	1	1	S	-	Uncharacterized protein YggU, DUF167 family	0.0834307	0.203552	0	0	0.0707721	0	no change	2.43977	OFF	0	OFF	0	no change	0.848274	OFF	0
121013	121171	+	AMET1_2	CDS	AMET1_0132	arCOG01885	1	1	J	RPS17A	Ribosomal protein S17E	0.180766	0.183398	0.207669	0.138989	0.153339	0.215301	no change	1.01456	no change	1.14883	no change	0.768887	no change	0.848274	no change	1.19105
121405	122283	+	AMET1_2	CDS	AMET1_0133	arCOG04172	1		E	DapA	Dihydrodipicolinate synthase/N-acetylneuraminate lyase	0.758822	1.66671	1.02465	0.685781	0.756587	1.69165	no change	2.19644	no change	1.35032	no change	0.903745	no change	0.997055	no change	2.22931		Lysine biosynthesis – diaminopimelate pathway	3
122355	122786	+	AMET1_2	CDS	AMET1_0134	arCOG14112	1	1	S	-	Uncharacterized protein	0.846225	0.457488	0.972166	1.48306	0.953738	1.00789	no change	0.540621	no change	1.14883	no change	1.75256	no change	1.12705	no change	1.19105
122816	123037	+	AMET1_2	CDS	AMET1_0135						hypothetical protein	0	0	0	0	0	0	no		no		no		no		no
123064	124533	+	AMET1_2	CDS	AMET1_0136	arCOG01978	1	1	H	FolP	Dihydropteroate synthase	0.220495	0.0322458	0.102694	0.0870591	0.215686	0.106468	DOWN	6.83795	no change	0.46574	no change	0.394834	no change	0.97819	no change	0.482856		Folate biosynthesis	5
124682	125020	-	AMET1_2	CDS	AMET1_0137	arCOG02287	1	1	P	-	Putative selenium binding protein, beta/alpha-propeller fold	0.17878	1.17294	0.086719	0.137462	0.151654	0.615146	4 UP	6.56081	no change	0.48506	no change	0.768887	no change	0.848274	4 UP	3.4408
125315	126229	+	AMET1_2	CDS	AMET1_0138	arCOG00451	2	1	T	UspA	Nucleotide-binding protein, UspA family	0.403248	0.580425	0.146053	0.166481	0.409467	0.324135	no change	1.43937	no change	0.362192	no change	0.412851	no change	1.01542	no change	0.803809
126325	126870	+	AMET1_2	CDS	AMET1_0139	arCOG00288	3	1	C	NfnB	Nitroreductase	0.0993222	0.100768	0.114104	0.128298	0.141544	0.19874	no change	1.01456	no change	1.14883	no change	1.29173	no change	1.4251	no change	2.00096
126873	127829	+	AMET1_2	CDS	AMET1_0140	arCOG02650	1	1	C	FrhB	Coenzyme F420-reducing hydrogenase, beta subunit	0.1172	0.201536	0.0593341	0.119133	0.0994179	0.0615146	no change	1.71959	no change	0.506262	no change	1.0165	no change	0.848274	no change	0.524868
127900	129390	+	AMET1_2	CDS	AMET1_0141	arCOG01566	1	1	F	NrnA	nanoRNase/pAp phosphatase, hydrolyzes c-di-AMP and oligoRNAs	0.220495	0.193475	0.187131	0.250486	0.276348	0.302841	no change	0.877456	no change	0.848682	no change	1.13601	no change	1.25331	no change	1.37346
129504	131111	-	AMET1_2	CDS	AMET1_0142	arCOG01955	2	1	P	KefB	Kef-type K+ transport system	0.103295	0.0826299	0.0524878	0.0229103	0.069087	0.0970038	no change	0.79994	no change	0.508135	DOWN	4.50868	no change	0.668831	no change	0.939094	yes
131101	132786	-	AMET1_2	CDS	AMET1_0143	arCOG01955	2	1	P	KefB	Kef-type K+ transport system	0.0139051	0.0141075	0	0	0.0370711	0.0331233	no change	1.01456	OFF	0	OFF	0	no change	2.666	no change	2.38209	yes
133215	134783	-	AMET1_2	CDS	AMET1_0144	arCOG03310	1	1	P	KatE	Catalase	0.6595	0.0141075	1.16842	0.154263	0.345435	0.177446	DOWN	46.748	no change	1.77168	DOWN	4.27518	no change	0.523784	DOWN	3.71662
134946	135296	-	AMET1_2	CDS	AMET1_0145	arCOG04701	2	1	D	CrcB/FEX	Integral membrane protein possibly involved in fluoride export and chromosome condensation	0	0	0	0	0	0	no		no		no		no		no
135297	135833	-	AMET1_2	CDS	AMET1_0146	arCOG04701	2	1	D	CrcB/FEX	Integral membrane protein possibly involved in fluoride export and chromosome condensation	0	0	0	0	0	0	no		no		no		no		no
136158	137705	+	AMET1_2	CDS	AMET1_0147	arCOG11616	1	1	E	-	Membrane peptidase family M23	0	0	0	0	0	0	no		no		no		no		no
138133	138429	+	AMET1_2	CDS	AMET1_0148	arCOG02416	8	1	N	-	Pilin/Flagellin, PilA family	0	0	0	0	0	0	no		no		no		no		no
138541	138759	+	AMET1_2	CDS	AMET1_0149	arCOG06295	1		S	-	Uncharacterized protein	0	0	0	0	0	0	no		no		no		no		no
140081	140938	-	AMET1_2	CDS	AMET1_0150	arCOG01635	1	1	Q	-	SAM-dependent methyltransferase	0.08939	0	0	0.0198556	0.0758272	0	OFF	0	OFF	0	DOWN	4.50201	no change	0.848274	OFF	0
140958	142052	-	AMET1_2	CDS	AMET1_0151	arCOG03303	3	1	P	FepB	ABC-type Fe3+-hydroxamate transport system, periplasmic component	1.48785	0	0.629854	1.79464	1.58395	0.354892	OFF	0	no change	0.423332	no change	1.2062	no change	1.06459	DOWN	4.19239	yes
142632	142707	-	AMET1_2	tRNA	AMET1_0152						tRNA-Glu	0	0	0	0	0	0	no		no		no		no		no
142906	143739	+	AMET1_2	CDS	AMET1_0153						hypothetical protein	0.0933629	0	0.0319491	0.102333	0.0488664	0	OFF	0	no change	0.342204	no change	1.09607	no change	0.523403	OFF	0
143798	144217	+	AMET1_2	CDS	AMET1_0154	arCOG02579	1	1	R	-	Fe-S-cluster containining protein	0	0	0	0	0	0	no		no		no		no		no
144314	144964	-	AMET1_2	CDS	AMET1_0155	arCOG00078	1	1	J	NOP1	Fibrillarin-like rRNA methylase	0.0774713	0.0785992	0.214515	0.258122	0.158395	0.302841	no change	1.01456	no change	2.76897	4 UP	3.33185	no change	2.04456	4 UP	3.90907
144961	145875	-	AMET1_2	CDS	AMET1_0156	arCOG01923	1	1	J	SIK1	RNA processing factor Prp31, contains Nop domain	0.317831	0.0866606	0.187131	0.351291	0.0724571	0.309939	DOWN	3.66754	no change	0.588773	no change	1.10528	DOWN	4.38647	no change	0.975169
146003	146896	+	AMET1_2	CDS	AMET1_0157	arCOG00603	1	1	F	PyrD	Dihydroorotate dehydrogenase	0.137065	0.239828	0.0684624	0.0458206	0.0505515	0.217667	no change	1.74975	no change	0.49949	no change	0.334299	no change	0.368815	no change	1.58806		Pyrimidine biosynthesis	4
147054	147281	-	AMET1_2	CDS	AMET1_0158	arCOG13951	1		S	-	Uncharacterized protein	0.111241	0.290212	0	0.0855317	0.0943627	0	no change	2.60886	OFF	0	no change	0.768887	no change	0.848274	OFF	0
147420	148544	-	AMET1_2	CDS	AMET1_0159	arCOG03231	1	1	S	-	Uncharacterized protein	0.0437018	0	0.0775907	0.05193	0	0	OFF	0	no change	1.77546	no change	1.18828	OFF	0	OFF	0
148736	148927	+	AMET1_2	CDS	AMET1_0160	arCOG01989	1		J	-	Zn-ribbon RNA-binding protein with a function in translation	0	0	0	0	0	0	no		no		no		no		no
149140	149868	+	AMET1_2	CDS	AMET1_0161	arCOG01931	1	1	R	-	Predicted metal-dependent hydrolase of the TIM-barrel fold	0	0	0.0798728	0	0.0269608	0	no		ON		no		ON		no
149968	150354	+	AMET1_2	CDS	AMET1_0162	arCOG02246	1	1	HP	CfbA	Sirohydrochlorin ferrochelatase, coenzyme F430 biosynthesis enzyme	6.10236	2.49099	7.01055	15.1865	6.96262	7.28002	no change	0.408201	no change	1.14883	no change	2.48862	no change	1.14097	no change	1.19298	yes
150368	151618	+	AMET1_2	CDS	AMET1_0163	arCOG02822	1	1	HM	CfbE/MurF	UDP-N-acetylmuramyl pentapeptide synthase, , coenzyme F430 biosynthesis enzyme	0.280089	0	0.157463	0.215357	0.143229	0.0212935	OFF	0	no change	0.562192	no change	0.768887	no change	0.511371	DOWN	13.1537	yes		6
152077	153111	+	AMET1_2	CDS	AMET1_0164	arCOG00598	1	1	HC	CfbD/NifD	Nitrogenase-like molybdenum-iron protein, alpha or beta chains, coenzyme F430 biosynthesis subunit	0.184739	0.0241844	0.262439	0.355873	0.235907	0.0567827	DOWN	7.63879	no change	1.42059	no change	1.92635	no change	1.27697	DOWN	3.25344
153108	153926	+	AMET1_2	CDS	AMET1_0165	arCOG00590	1	1	HP	CfbC/NifH	Nitrogenase-like subunit NifH, ATPase, coenzyme F430 biosynthesis enzyme	0.999182	0.600578	0.816984	0.649125	0.716146	0.847009	no change	0.60107	no change	0.817654	no change	0.649656	no change	0.716732	no change	0.847703	yes
153959	155389	+	AMET1_2	CDS	AMET1_0166	arCOG00106	2	1	H	CfbB	Cobyrinic acid a,c-diamide synthase, coenzyme F430 biosynthesis enzyme	0.119187	0	0.166592	0.0916411	0.101103	0.113565	OFF	0	no change	1.39774	no change	0.768887	no change	0.848274	no change	0.952837	yes	Cobalamine/B12 biosynthesis	11
155386	156009	-	AMET1_2	CDS	AMET1_0167	arCOG01685	2		K	ArsR	Transcriptional regulator containing HTH domain, ArsR family	0.127132	0.128983	0	0	0.158395	0.151421	no change	1.01456	OFF	0	OFF	0	no change	1.2459	no change	1.19105
156104	157138	+	AMET1_2	CDS	AMET1_0168	arCOG00658	2	1	E	PylB	(2R,3R)-3-methylornithine synthase involved in pyrrolysine biosynthesis	1.25345	0.022169	0.246465	0.662871	0.561121	0	DOWN	56.5405	DOWN	5.08571	no change	0.528839	no change	0.447663	OFF	0		Biotin biosynthesis	5
157310	158311	-	AMET1_2	CDS	AMET1_0169	arCOG03324	1	1	H	MtbA	Methylcobalamin--coenzyme M methyltransferase	0.59792	0.439349	0.686906	0.713273	1.03462	0.828081	no change	0.734796	no change	1.14883	no change	1.19292	no change	1.73037	no change	1.38494		Heme biosynthesis	7
158574	159659	+	AMET1_2	CDS	AMET1_0170	arCOG01803	3	2	P	TauA	ABC-type nitrate/sulfonate/bicarbonate transport system, periplasmic component	0	0	0	0	0	0	no		no		no		no		no		yes
159814	160653	+	AMET1_2	CDS	AMET1_0171	arCOG00169	1	1	P	TauC	ABC-type nitrate/sulfonate/bicarbonate transport system, permease component	0	0	0	0	0	0	no		no		no		no		no		yes
160644	161429	+	AMET1_2	CDS	AMET1_0172	arCOG00193	1	1	P	TauB	ABC-type nitrate/sulfonate/bicarbonate transport system, ATPase component	0.196658	0.199521	0.0342312	0.113024	0.0859375	0.17508	no change	1.01456	DOWN	5.74499	no change	0.574724	no change	0.43699	no change	0.890277	yes
161550	162128	-	AMET1_2	CDS	AMET1_0173	arCOG04361	3	1	S	-	Predicted metal-binding protein	0	0	0.0456416	0	0	0	no		ON		no		no		no
162361	164019	-	AMET1_2	CDS	AMET1_0174	arCOG02036	1	1	R	-	Uncharacterized Fe-S clusters-containing protein, contains DUF4445 domain	1.32893	1.34828	1.52671	1.19439	1.53339	1.35332	no change	1.01456	no change	1.14883	no change	0.898759	no change	1.15386	no change	1.01835
164281	168669	-	AMET1_2	CDS	AMET1_0175	arCOG02085	1	1	S	-	Uncharacterized membrane-associated cell suface protein	0.0993222	0.10883	0.104976	0.0549847	0.0842525	0.137225	no change	1.09572	no change	1.05692	no change	0.553599	no change	0.848274	no change	1.38161
169089	169310	-	AMET1_2	CDS	AMET1_0176	arCOG00998	2	1	K	LSM1	Small nuclear ribonucleoprotein (snRNP) homolog	13.1959	8.30531	15.1599	16.2907	11.1938	9.76426	no change	0.629384	no change	1.14883	no change	1.23453	no change	0.848274	no change	0.739944
169289	170878	-	AMET1_2	CDS	AMET1_0177	arCOG00933	2	1	H	-	7,8-dihydro-6-hydroxymethylpterin dimethyltransferase, radical SAM superfamily enzyme	0.74293	1.23139	0.654957	0.676617	0.877911	0.679027	no change	1.65747	no change	0.881586	no change	0.910741	no change	1.18169	no change	0.913984		Folate biosynthesis
171313	171927	+	AMET1_2	CDS	AMET1_0178	arCOG04755	1	1	S	-	Uncharacterized membrane protein	0.0834307	0.0846453	0.0958473	0.0290197	0.116268	0.0993698	no change	1.01456	no change	1.14883	no change	0.34783	no change	1.39359	no change	1.19105
172129	173001	+	AMET1_2	CDS	AMET1_0179	arCOG01180	1	1	T	RIO2	RIO-like serine/threonine protein kinase fused to N-terminal HTH domain	0.270156	0.126968	0.0638982	0.20772	0.143229	0.201105	no change	0.469979	DOWN	4.22792	no change	0.768887	no change	0.530171	no change	0.744404
173147	174421	+	AMET1_2	CDS	AMET1_0180	arCOG04219	1	1	L	-	Possible nuclease of RNase H fold, RuvC/YqgF family	0.133092	0.0826299	0	0.0626214	0.165135	0.0686124	no change	0.620849	OFF	0	no change	0.470513	no change	1.24076	no change	0.515527
174723	175223	+	AMET1_2	CDS	AMET1_0181	arCOG02435	1		F	RCL	Nucleoside 2-deoxyribosyltransferase	0.0476747	0	0	0.203138	0.0404412	0.314671	OFF	0	OFF	0	4 UP	4.26092	no change	0.848274	4 UP	6.60038
175520	175702	+	AMET1_2	CDS	AMET1_0182	arCOG00958	1	1	C	NapF	Ferredoxin	0	0	0	0	0	0	no		no		no		no		no		yes
175699	176877	+	AMET1_2	CDS	AMET1_0183	arCOG00570	5	1	I	-	Geranylgeranyl reductase, flavoprotein	2.55258	3.91384	1.53356	1.76562	1.75245	2.21216	no change	1.53329	no change	0.600787	no change	0.691699	no change	0.686541	no change	0.866637
177103	177777	+	AMET1_2	CDS	AMET1_0184	arCOG04121	3	1	L	RnhB	Ribonuclease HII	0.125146	0.185413	0.0410774	0.0274923	0.0657169	0.0922719	no change	1.48158	no change	0.328236	DOWN	4.55203	no change	0.525122	no change	0.737314
177770	178612	+	AMET1_2	CDS	AMET1_0185	arCOG00893	1	1	R	-	Predicted metal-dependent hydrolase (urease superfamily)	0.854171	0.866606	0.495211	0.137462	0.985754	0.212935	no change	1.01456	no change	0.579756	DOWN	6.21389	no change	1.15405	DOWN	4.01141
179329	180906	+	AMET1_2	CDS	AMET1_0186	arCOG01754	1	1	H	SerA	Phosphoglycerate dehydrogenase	1.10049	1.43292	1.37609	0.920993	0.599877	1.42667	no change	1.30208	no change	1.25044	no change	0.836894	no change	0.5451	no change	1.29639		Serine, glycine biosynthesis	1
181444	181866	-	AMET1_2	CDS	AMET1_0187	arCOG01640	1	1	J	GCD7	Translation initiation factor 2, beta subunit (eIF-2beta)/eIF-5 N-terminal domain	1.2455	1.26363	1.06801	0.375729	0.577972	0.81152	no change	1.01456	no change	0.857497	DOWN	3.31489	no change	0.464048	no change	0.651561
181871	182395	-	AMET1_2	CDS	AMET1_0188	arCOG04113	1	1	J	RplP	Ribosomal protein L10AE/L16	2.24866	4.44791	3.23827	1.37309	1.90748	0.78786	no change	1.97803	no change	1.44009	no change	0.610627	no change	0.848274	no change	0.35037
182492	183193	-	AMET1_2	CDS	AMET1_0189	arCOG01018	1	1	J	TrmJ	tRNA C32,U32 (ribose-2'-O)-methylase TrmJ	0.071512	0.0342612	0	0	0	0	no change	0.479097	OFF	0	OFF	0	OFF	0	OFF	0
183324	184151	+	AMET1_2	CDS	AMET1_0190	arCOG02258	1	1	L	-	RPA family protein, a subunit of RPA complex in P.furiosus	0.139051	0.141075	0.280696	0.291724	0.207261	0.115931	no change	1.01456	no change	2.01865	no change	2.09796	no change	1.49054	no change	0.833732
184259	185023	+	AMET1_2	CDS	AMET1_0191	arCOG01150	2	1	R	-	Phosphohydrolase, Icc/MPP superfamily	0	0	0	0	0	0	no		no		no		no		no
185228	185923	+	AMET1_2	CDS	AMET1_0192	arCOG00307	1	1	J	RPP1	RNase P/RNase MRP subunit p30	0	0	0.0410774	0	0	0	no		ON		no		no		no
185934	186272	+	AMET1_2	CDS	AMET1_0193	arCOG01365	1	1	J	POP5	RNase P/RNase MRP subunit POP5	0	0	0	0	0	0	no		no		no		no		no
186324	187088	+	AMET1_2	CDS	AMET1_0194	arCOG00971	1	1	O	PRE1	20S proteasome, alpha subunit	1.79376	1.5478	1.75492	1.61747	1.78447	2.5079	no change	0.86288	no change	0.978347	no change	0.901718	no change	0.99482	no change	1.39813
187100	187801	+	AMET1_2	CDS	AMET1_0195	arCOG04187	1	1	J	Sdo1	Ribosome maturation protein Sdo1	1.92884	1.37045	1.5541	1.76409	1.37163	1.61358	no change	0.710504	no change	0.805716	no change	0.914588	no change	0.711117	no change	0.836553
187808	188464	+	AMET1_2	CDS	AMET1_0196	arCOG00678	1	1	J	Rrp4	Exosome complex RNA-binding protein Rrp4, contains S1 and KH domains	2.62012	2.65625	1.1844	2.01458	1.85692	2.17667	no change	1.01379	no change	0.45204	no change	0.768887	no change	0.708717	no change	0.830752
188503	189228	+	AMET1_2	CDS	AMET1_0197	arCOG01575	1	1	J	Rph/Rrp42	Ribonuclease PH	1.22762	1.24549	0.81242	1.12413	0.724571	1.22556	no change	1.01456	no change	0.661783	no change	0.915698	no change	0.590223	no change	0.99832
189230	190024	+	AMET1_2	CDS	AMET1_0198	arCOG01574	1	1	J	Rrp42	Exosome complex RNA-binding protein Rrp42, RNase PH superfamily	1.00713	1.20317	1.36468	0.913356	1.00766	1.2019	no change	1.19466	no change	1.35503	no change	0.906893	no change	1.00053	no change	1.1934
190031	190306	+	AMET1_2	CDS	AMET1_0199	arCOG04208	1	1	J	RPL43A	Ribosomal protein L37AE/L43A	0.427086	0.433303	0.262439	0	0.193781	0.272084	no change	1.01456	no change	0.614488	OFF	0	no change	0.453728	no change	0.637071
190337	190591	+	AMET1_2	CDS	AMET1_0200	arCOG04414	1	1	J	Pcc1	Subunit of KEOPS complex (Cgi121BUD32KAE1)	0	0	0	0	0	0	no		no		no		no		no
190891	191028	+	AMET1_2	CDS	AMET1_0201	arCOG04341	1	1	K	RPC12	DNA-directed RNA polymerase, subunit RPC12/RpoP (contains C4-type Zn-finger)	0	0	0	0	0	0	no		no		no		no		no
191263	192126	-	AMET1_2	CDS	AMET1_0202	arCOG02438	2	1	O	NosY	ABC-type transport system involved in multi-copper enzyme maturation, permease component	0.0933629	0.0947221	0	0.0442932	0.0791973	0.0686124	no change	1.01456	OFF	0	no change	0.47442	no change	0.848274	no change	0.734901
192143	193057	-	AMET1_2	CDS	AMET1_0203	arCOG00194	5	1	V	CcmA	ABC-type multidrug transport system, ATPase component	1.43819	0.94319	0.196259	0.829352	0.914982	0.95111	no change	0.655819	DOWN	7.32801	no change	0.576666	no change	0.636205	no change	0.661327
193341	193871	+	AMET1_2	CDS	AMET1_0204	arCOG04106	1	1	I	CdsA	CDP-diglyceride synthetase	0.103295	0.104799	0.0524878	0	0.0387561	0.123029	no change	1.01456	no change	0.508135	OFF	0	no change	0.375198	no change	1.19105		Phospholipid biosynthesis	3
193978	194499	+	AMET1_2	CDS	AMET1_0205	arCOG00288	3	1	C	NfnB	Nitroreductase	0.484692	0.844437	0.292106	0.372674	0.411152	0.577291	no change	1.74221	no change	0.602663	no change	0.768887	no change	0.848274	no change	1.19105
194813	195130	-	AMET1_2	CDS	AMET1_0206	arCOG04907	1		S	-	Uncharacterized membrane protein	0	0	0	0	0	0	no		no		no		no		no
195309	196523	-	AMET1_2	CDS	AMET1_0207	arCOG00945	1	1	R	AslB	Radical SAM superfamily enzyme	0.615798	0.284166	1.50617	1.11497	0.171875	0.508678	no change	0.46146	no change	2.44589	no change	1.81061	DOWN	3.58282	no change	0.826048
196709	197953	-	AMET1_2	CDS	AMET1_0208	arCOG04203	1	1	P	MgtC	Mg2+ transport system protein	0	0	0	0	0	0	no		no		no		no		no		yes
198118	199479	+	AMET1_2	CDS	AMET1_0209	arCOG01068	1	1	C	Lpd	Pyruvate/2-oxoglutarate dehydrogenase complex, dihydrolipoamide dehydrogenase (E3) component or related enzyme	0	0	0.0616161	0	0	0	no		ON		no		no		no		yes	Degradation of glycine	2
199778	200905	+	AMET1_2	CDS	AMET1_0210	arCOG04329	1	1	C	-	Predicted butyrate kinase	0.452909	0	0.111822	0.0534573	0.168505	0.539436	OFF	0	DOWN	4.05027	DOWN	8.47235	no change	0.37205	no change	1.19105
200997	201842	+	AMET1_2	CDS	AMET1_0211	arCOG00296	1	1	C	NapF	Ferredoxin	0.0576069	0	0	0.0213829	0.0791973	0.0331233	OFF	0	OFF	0	no change	0.371187	no change	1.37479	no change	0.574988	yes
201879	203372	-	AMET1_2	CDS	AMET1_0212	arCOG02327	4	1	T	-	Signal transduction histidine kinase, contains PAS domain	0.0139051	0.0302305	0	0	0	0	no change	2.17405	OFF	0	OFF	0	OFF	0	OFF	0
203478	204629	-	AMET1_2	CDS	AMET1_0213	arCOG02966	1	1	S	-	HEAT repeats containing protein	0.08939	0.0201536	0.0228208	0.0488753	0	0	DOWN	4.43543	DOWN	3.91704	no change	0.546764	OFF	0	OFF	0
204645	205229	-	AMET1_2	CDS	AMET1_0214	arCOG00021	1	1	H	ThiN	Thiamin biosynthesis enzyme, aldolase 2 family	0.30194	0.149137	0.0456416	0.113024	0.124694	0.17508	no change	0.49393	DOWN	6.61545	no change	0.374327	no change	0.412975	no change	0.579851
205235	206272	-	AMET1_2	CDS	AMET1_0215	arCOG00636	3	1	H	ThiL	Thiamine-monophosphate kinase	0.38537	0.534071	0.086719	0.209247	0.230852	0.388015	no change	1.38587	DOWN	4.4439	no change	0.542977	no change	0.599039	no change	1.00686
206371	209124	-	AMET1_2	CDS	AMET1_0216	arCOG00557	2	1	R	Lhr	Lhr-like helicase with C-terminal Zn finger domain	0	0	0.0182566	0	0	0	no		ON		no		no		no
209594	210643	+	AMET1_2	CDS	AMET1_0217	arCOG06408	3	1	T	-	Signal transduction histidine kinase, contains PAS domain	0.353587	0.211613	0.0821549	0.369619	0.143229	0.201105	no change	0.598475	DOWN	4.30391	no change	1.04534	no change	0.405075	no change	0.568758
210681	211889	-	AMET1_2	CDS	AMET1_0218	arCOG01704	1	1	H	Dfp	Phosphopantothenoylcysteine synthetase/decarboxylase	0.35756	0.697316	0.410774	0.412385	0.261183	0.489751	no change	1.95021	no change	1.14883	no change	1.15333	no change	0.730458	no change	1.3697		Pantothenate and CoA biosynthesis	8
211962	215975	-	AMET1_2	CDS	AMET1_0219	arCOG02350	5	7	T	-	Signal transduction histidine kinase, contains several PAS domains and REC domain	0.530381	0.00604609	0.16431	0.264232	0.33027	0.158518	DOWN	87.7229	DOWN	3.22793	no change	0.498193	no change	0.622703	DOWN	3.34586
216252	216334	+	AMET1_2	tRNA	AMET1_0220						tRNA-Pyl	0	0	0	0	0	0	no		no		no		no		no
216337	217155	+	AMET1_2	CDS	AMET1_0221	arCOG00413	1	1	J	PylS	Pyrrolysyl-tRNA-synthetase	1.01309	0.0282151	0.155181	0.566648	0.304994	0.111199	DOWN	35.9058	DOWN	6.5284	no change	0.559328	DOWN	3.32166	DOWN	9.11053
217106	218170	+	AMET1_2	CDS	AMET1_0222	arCOG00658	2	1	E	PylB	(2R,3R)-3-methylornithine synthase involved in pyrrolysine biosynthesis	0.399275	0	0.0251029	0.15579	0.0370711	0	OFF	0	DOWN	15.9056	no change	0.390182	DOWN	10.7705	OFF	0		Biotin biosynthesis	5
3	116	+	AMET1_3	CDS	AMET1_0223						hypothetical protein	#N/A	#N/A	#N/A	#N/A	#N/A	#N/A	#N/A	#N/A	#N/A	#N/A	#N/A	#N/A	#N/A	#N/A	#N/A	#N/A
150	461	-	AMET1_3	CDS	AMET1_0224	arCOG10807	1	1	S	-	Metal-binding protein	0.540313	0.338581	0.620726	0.41544	0.458333	0.643537	no change	0.626639	no change	1.14883	no change	0.768887	no change	0.848274	no change	1.19105
510	1760	-	AMET1_3	CDS	AMET1_0225	arCOG07424	1	1	H	HemN	Coproporphyrinogen III oxidase	0.0814442	0.0584455	0.470108	0.0626214	0.0909926	0	no change	0.717614	4 UP	5.77215	no change	0.768887	no change	1.11724	OFF	0		Heme biosynthesis	8
1944	2684	+	AMET1_3	CDS	AMET1_0226	arCOG04236	1	1	O	SufC	Cysteine desulfurase activator ATPase	1.43421	0.578409	0.798728	0.775895	0.589767	1.4385	no change	0.403294	no change	0.55691	no change	0.54099	no change	0.411213	no change	1.00299	yes
2660	3880	+	AMET1_3	CDS	AMET1_0227	arCOG01715	1	1	O	SufB	Cysteine desulfurase activator SufB	2.74527	1.70298	1.41945	1.42807	1.28738	1.81231	no change	0.620334	no change	0.517055	no change	0.520195	no change	0.468945	no change	0.66016	yes
4069	5106	+	AMET1_3	CDS	AMET1_0228	arCOG00062	2	1	R	-	Acylamide amidohydrolase	0.427086	0.370827	0	0.198556	0.219056	0.435334	no change	0.868273	OFF	0	no change	0.464909	no change	0.51291	no change	1.01931
5167	5679	+	AMET1_3	CDS	AMET1_0229				E	-	Acid-activated urea channel, AmiS/UreI family	0	0	0	0	0	0	no		no		no		no		no
5876	7273	+	AMET1_3	CDS	AMET1_0230	arCOG02552	2	2	S	-	Secreted protein, with PKD repeat domain	0.0158916	0	0.0182566	0.0122188	0	0	OFF	0	no change	1.14883	no change	0.768887	OFF	0	OFF	0
7883	8881	-	AMET1_3	CDS	AMET1_0231	arCOG01163	2	1	C	LeuB	Isocitrate/isopropylmalate dehydrogenase	2.27249	2.30356	3.77684	2.23757	2.18214	3.92274	no change	1.01367	no change	1.66198	no change	0.984633	no change	0.96024	no change	1.72618		Ile, Leu, Val biosynthesis	8
8866	9378	-	AMET1_3	CDS	AMET1_0232	arCOG02230	2	1	E	LeuD	3-isopropylmalate dehydratase small subunit	0.387357	0.27812	1.37381	0.407803	0.598192	0.631708	no change	0.717995	4 UP	3.54663	no change	1.05278	no change	1.54429	no change	1.63082		Ile, Leu, Val biosynthesis	7
9381	10610	-	AMET1_3	CDS	AMET1_0233	arCOG01698	2	1	E	LeuC	Homoaconitate hydratase/3-isopropylmalate dehydratase large subunit family protein	1.10049	2.34185	1.94661	0.945431	0.835784	1.63487	no change	2.12801	no change	1.76886	no change	0.8591	no change	0.759465	no change	1.48558		Ile, Leu, Val biosynthesis	7
10613	11839	-	AMET1_3	CDS	AMET1_0234	arCOG02093	1	1	E	LeuA	Isopropylmalate/homocitrate/citramalate synthase	0.486679	0.286182	0.559109	0.475006	0.588082	0.738175	no change	0.58803	no change	1.14883	no change	0.976016	no change	1.20836	no change	1.51676		Ile, Leu, Val biosynthesis	6
12220	12516	+	AMET1_3	CDS	AMET1_0235	arCOG02726	1	1	J	GatC	Asp-tRNAAsn/Glu-tRNAGln amidotransferase C subunit	0	0	0	0	0	0	no		no		no		no		no
12513	13916	+	AMET1_3	CDS	AMET1_0236	arCOG01717	1	1	J	GatA	Asp-tRNAAsn/Glu-tRNAGln amidotransferase A subunit	0.879995	0.657009	0.915114	0.401694	0.443168	0.858839	no change	0.746605	no change	1.03991	no change	0.456473	no change	0.503603	no change	0.975959
13913	15319	+	AMET1_3	CDS	AMET1_0237	arCOG01718	1	1	J	GatB	Asp-tRNAAsn/Glu-tRNAGln amidotransferase B subunit	0.584015	0.592517	0.433595	0.290197	0.495404	0.626976	no change	1.01456	no change	0.742439	no change	0.4969	no change	0.848274	no change	1.07356
15316	17358	+	AMET1_3	CDS	AMET1_0238	arCOG01527	1	2	L	TopA	Topoisomerase IA	0.826361	0.515933	1.01324	0.264232	0.572917	0.608048	no change	0.624344	no change	1.22615	no change	0.319754	no change	0.693301	no change	0.735814
17439	17780	-	AMET1_3	CDS	AMET1_0239	arCOG04813	1	1	H	PanD	Aspartate 1-decarboxylase	0.182753	0.0765838	0	0.25354	0.155025	0.0922719	no change	0.419057	OFF	0	no change	1.38734	no change	0.848274	no change	0.5049
17947	18624	+	AMET1_3	CDS	AMET1_0240	arCOG02879	2	1	S	-	Uncharacterized membrane protein, DUF4013 family	0.186726	0.257967	0.0890011	0.0595667	0.107843	0.151421	no change	1.38153	no change	0.476641	no change	0.319006	no change	0.577548	no change	0.810925
18804	19205	+	AMET1_3	CDS	AMET1_0241	arCOG00518	2	1	R	-	Predicted flavin-nucleotide-binding protein structurally related to pyridoxine 5'-phosphate oxidase	1.20577	0.876683	0.470108	1.27687	3.47794	1.4385	no change	0.727072	no change	0.389882	no change	1.05896	no change	2.88441	no change	1.19301
19279	20217	-	AMET1_3	CDS	AMET1_0242	arCOG03226	1	1	R	-	Uncharacterized protein related to methyl coenzyme M reductase subunit C	0.695256	1.23743	0.586494	0.459733	0.5072	0.958208	no change	1.77983	no change	0.843567	no change	0.661243	no change	0.729516	no change	1.37821
20220	20777	-	AMET1_3	CDS	AMET1_0243	arCOG04904	1	1	S	-	Uncharacterized protein	0.226455	0.320443	0.0479237	0.117606	0.129749	0.269718	no change	1.41504	DOWN	4.72532	no change	0.519336	no change	0.572957	no change	1.19105
20809	21945	-	AMET1_3	CDS	AMET1_0244	arCOG08166	3	1	R	-	Predicted ATPase, AAA+ superfamily	0	0	0	0	0	0	no		no		no		no		no
21951	22538	-	AMET1_3	CDS	AMET1_0245				X		Protein gp31 of His2 family of spindle-shaped haloviruses	0	0	0	0	0	0	no		no		no		no		no
22651	22824	-	AMET1_3	CDS	AMET1_0246						hypothetical protein	0	0	0	0	0	0	no		no		no		no		no
22843	23370	-	AMET1_3	CDS	AMET1_0247	arCOG08168	3	1	X	-	Spindle-shaped haloviruses associated protein	0	0	0	0	0	0	no		no		no		no		no
23375	24622	-	AMET1_3	CDS	AMET1_0248	arCOG07782	3	1	X	-	Major capsid protein of His2 family of spindle-shaped haloviruses	0	0	0	0	0	0	no		no		no		no		no
24969	25337	-	AMET1_3	CDS	AMET1_0249	arCOG08954	1		S	-	Uncharacterized membrane protein	0	0	0	0	0	0	no		no		no		no		no
25511	25876	+	AMET1_3	CDS	AMET1_0250						hypothetical protein	0	0	0	0	0	0	no		no		no		no		no
25882	26526	-	AMET1_3	CDS	AMET1_0251	arCOG00929	1	1	L	Nfi	Deoxyinosine 3'endonuclease (endonuclease V)	0.0814442	0	0	0	0	0	OFF	0	OFF	0	OFF	0	OFF	0	OFF	0
26553	27707	-	AMET1_3	CDS	AMET1_0252	arCOG01130	3	1	E	-	Aspartate/tyrosine/aromatic aminotransferase	0.554218	0.7215	0.486083	0.372674	0.532475	0.750005	no change	1.30183	no change	0.877061	no change	0.672432	no change	0.960769	no change	1.35327	yes	Aspartate and Asparagine biosynthesis	1
27745	28236	-	AMET1_3	CDS	AMET1_0253	arCOG01580	3	1	K	-	DNA-binding transcriptional regulator, Lrp family	1.19584	0.183398	1.76177	1.90003	1.65472	1.42667	DOWN	6.52046	no change	1.47325	no change	1.58886	no change	1.38373	no change	1.19302
28388	30148	-	AMET1_3	CDS	AMET1_0254	arCOG00187	1	1	J	Rli1	Translation initiation factor RLI1, contains Fe-S and AAA+ ATPase domains	0.343655	0.503841	0.225926	0.151208	0.212316	0.333598	no change	1.46612	no change	0.657421	no change	0.439999	no change	0.617818	no change	0.970737
30164	30451	-	AMET1_3	CDS	AMET1_0255	arCOG02206	1	1	S	-	Uncharacterized membrane protein	0	0	0	0	0	0	no		no		no		no		no
30790	31938	+	AMET1_3	CDS	AMET1_0256				J	-	RNA-splicing ligase, RtcB family	0.617784	0.483687	0.173438	0.418494	0.404412	0.179812	no change	0.782939	DOWN	3.56199	no change	0.677412	no change	0.654617	DOWN	3.43572
32041	33342	+	AMET1_3	CDS	AMET1_0257				R	-	TIM barrel enzyme	0.38537	0.342612	0.0638982	0.120661	0.251072	0.458994	no change	0.889046	DOWN	6.031	DOWN	3.19383	no change	0.651509	no change	1.19105
33368	34288	+	AMET1_3	CDS	AMET1_0258	arCOG02890	1	1	R	-	Predicted deacylase	0.738957	0.642901	0.0616161	0.0931685	0.220741	0.754737	no change	0.870011	DOWN	11.9929	DOWN	7.93141	DOWN	3.34762	no change	1.02135
34374	35012	-	AMET1_3	CDS	AMET1_0259	arCOG01484	1	1	H	RibD	Pyrimidine reductase, riboflavin biosynthesis	0.0834307	0.205567	0	0.0290197	0.116268	0.0993698	no change	2.46393	OFF	0	no change	0.34783	no change	1.39359	no change	1.19105		Riboflavin biosynthesis	2
35025	35879	-	AMET1_3	CDS	AMET1_0260	arCOG01895	2	1	G	IolE	Sugar phosphate isomerase/epimerase	0.0576069	0.133014	0.0661803	0.0213829	0.0488664	0.0331233	no change	2.30899	no change	1.14883	no change	0.371187	no change	0.848274	no change	0.574988
36373	36531	-	AMET1_3	CDS	AMET1_0261						hypothetical protein	0	0	0	0	0.505515	0	no		no		no		ON		no
36750	37103	+	AMET1_3	CDS	AMET1_0262	arCOG03911	1	1	S	-	Uncharacterized membrane protein	0	0	0	0	0	0.0804422	no		no		no		no		ON
37310	38305	-	AMET1_3	CDS	AMET1_0263	arCOG04465	1	1	E	IlvC	Ketol-acid reductoisomerase	2.36387	1.46315	1.88043	1.60983	1.07843	3.17983	no change	0.618966	no change	0.79549	no change	0.681015	no change	0.456215	no change	1.34518		Ile, Leu, Val biosynthesis	3
38310	38804	-	AMET1_3	CDS	AMET1_0264	arCOG04445	1	1	E	IlvH	Acetolactate synthase, small subunit	9.00853	9.1296	8.21092	6.92654	9.61826	21.3905	no change	1.01344	no change	0.911461	no change	0.768887	no change	1.06768	no change	2.37448		Ile, Leu, Val biosynthesis	2
38808	40535	-	AMET1_3	CDS	AMET1_0265	arCOG01998	1	1	E	IlvB	Acetolactate synthase large subunit	0.951507	1.21728	0.791882	0.731602	0.746477	1.79102	no change	1.27932	no change	0.832239	no change	0.768887	no change	0.784521	no change	1.8823		Ile, Leu, Val biosynthesis	2
40537	42009	-	AMET1_3	CDS	AMET1_0266	arCOG02092	2	1	E	LeuA	Isopropylmalate/homocitrate/citramalate synthase	0.989249	1.44099	0.696034	0.69189	0.839154	1.85254	no change	1.45664	no change	0.703598	no change	0.69941	no change	0.848274	no change	1.87267		Ile, Leu, Val biosynthesis	6
42253	42909	-	AMET1_3	CDS	AMET1_0267	arCOG00312	1	1	O	AhpC	AhpC/TSA family peroxiredoxin	2.46319	3.5289	1.65223	1.32727	4.91023	2.05837	no change	1.43265	no change	0.670766	no change	0.538841	no change	1.99344	no change	0.835653
43102	43365	-	AMET1_3	CDS	AMET1_0268	arCOG01681	1	1	K	ArsR	Transcriptional regulator containing HTH domain, ArsR family	0.228441	0.0947221	0.107258	0.0717855	0	0.111199	no change	0.414646	no change	0.46952	DOWN	3.18227	OFF	0	no change	0.486775
43382	44524	-	AMET1_3	CDS	AMET1_0269	arCOG00357	1	1	J	GTP1	Ribosome-binding ATPase YchF, GTP1/OBG family	0.0953493	0.0967375	0.223644	0.0733129	0.0572917	0.0236595	no change	1.01456	no change	2.34552	no change	0.768887	no change	0.600861	DOWN	4.03007
44890	45246	-	AMET1_3	CDS	AMET1_0270	arCOG05763	1	1	S	-	Uncharacterized protein	0	0.0685224	0.321773	0	0.0572917	0	ON		ON		no		ON		no
45236	46198	-	AMET1_3	CDS	AMET1_0271	arCOG02471	1	2	R	-	Secreted protein with beta-propeller repeat domain, some ma containg GTA family glycosyltransferase	0.1172	0.0523995	0.0593341	0.0626214	0.0438113	0.0615146	no change	0.447094	no change	0.506262	no change	0.534312	no change	0.373816	no change	0.524868
46204	47427	-	AMET1_3	CDS	AMET1_0272	arCOG01696	1	1	G	ApgM	2,3-bisphosphoglycerate-independent phosphoglycerate mutase	0.476747	0.550194	0.479237	0.320744	0.35386	0.567827	no change	1.15406	no change	1.00522	no change	0.672776	no change	0.74224	no change	1.19105	yes
47558	47827	-	AMET1_3	CDS	AMET1_0273				R		IS605-like HTH domain containing protein	0	0	0	0	0	0	no		no		no		no		no
47974	48744	-	AMET1_3	CDS	AMET1_0274	arCOG02245	1		I	-	Cytidylyltransferase family enzyme	0	0	0	0	0	0	no		no		no		no		no
48907	49614	-	AMET1_3	CDS	AMET1_0275	arCOG04186	1	1	J	RPS1A	Ribosomal protein S3AE	3.43258	2.50913	3.35009	1.61136	2.47365	2.9527	no change	0.730975	no change	0.97597	no change	0.469431	no change	0.72064	no change	0.8602
49697	51253	-	AMET1_3	CDS	AMET1_0276	arCOG00403	1	1	J	SerS	Seryl-tRNA synthetase	0.772727	0.495779	0.81242	0.375729	0.414522	0.705052	no change	0.641597	no change	1.05137	no change	0.486237	no change	0.536441	no change	0.912421
51244	51501	-	AMET1_3	CDS	AMET1_0277	arCOG01354	1	1	J	Pcc1	Subunit of KEOPS complex (Cgi121BUD32KAE1)	0	0	0	0	0.0859375	0	no		no		no		ON		no
51494	52819	-	AMET1_3	CDS	AMET1_0278	arCOG00427	2	1	L	RecJ/Cdc45	Single-stranded DNA-specific exonuclease RecJ	0.0576069	0.0806145	0.0661803	0.0442932	0.0320159	0.229497	no change	1.39939	no change	1.14883	no change	0.768887	no change	0.555766	4 UP	3.98384
52913	53326	-	AMET1_3	CDS	AMET1_0279	arCOG04185	1	1	J	RpsO	Ribosomal protein S15P	4.1179	2.41844	4.73075	1.83435	3.49311	3.74529	no change	0.587299	no change	1.14883	no change	0.445458	no change	0.848274	no change	0.909516
53478	54038	-	AMET1_3	CDS	AMET1_0280	arCOG04184	1	1	F	RdgB	Inosine/xanthosine triphosphate pyrophosphatase, all-alpha NTP-PPase family	0.152956	0	0	0	0.0775123	0.108834	OFF	0	OFF	0	OFF	0	no change	0.506761	no change	0.711534
54102	54692	-	AMET1_3	CDS	AMET1_0281	arCOG01185	1	1	J	Bud32	tRNA A-37 threonylcarbamoyl transferase component Bud32	0.141038	0	0	0.030547	0.033701	0	OFF	0	OFF	0	DOWN	4.61706	DOWN	4.18497	OFF	0
54689	55672	-	AMET1_3	CDS	AMET1_0282	arCOG01183	1	1	J	Kae1p/TsaD	Subunit of KEOPS complex, tRNA A37 threonylcarbamoyltransferase, contains a domain with ASKHA fold and RIO-type kinase (AP-endonuclease activity)	0.152956	0.0826299	0.0593341	0	0.0438113	0.0615146	no change	0.540219	no change	0.387915	OFF	0	DOWN	3.49125	no change	0.402171
55709	55855	-	AMET1_3	CDS	AMET1_0283	arCOG04183	1	1	J	RPS27AE	Ribosomal protein S27AE	0	0.201536	1.59517	0	0.505515	0.236595	ON		ON		no		ON		ON
55858	56169	-	AMET1_3	CDS	AMET1_0284	arCOG04182	1	1	J	RPS24A	Ribosomal protein S24E	2.90418	2.02947	4.79693	1.53957	3.54197	4.97795	no change	0.69881	no change	1.65173	no change	0.530122	no change	1.21961	no change	1.71406
56169	56684	-	AMET1_3	CDS	AMET1_0285	arCOG04076	1	1	S	-	Uncharacterized protein, DUF359 family	0.176794	0	0.305799	0.0809497	0.0893076	0.210569	OFF	0	no change	1.72969	no change	0.457877	no change	0.505152	no change	1.19105
56877	57794	-	AMET1_3	CDS	AMET1_0286	arCOG00675	1	2	K	RPB7	DNA-directed RNA polymerase, subunit E'/Rpb7	0.530381	0.538102	0.433595	0.478061	0.320159	0.740541	no change	1.01456	no change	0.817517	no change	0.901355	no change	0.603641	no change	1.39624
57811	58188	-	AMET1_3	CDS	AMET1_0287	arCOG04312	1	1	J	Fcf1	rRNA-processing protein FCF1, contains PIN domain	0	0	0	0	0	0	no		no		no		no		no
58337	59680	-	AMET1_3	CDS	AMET1_0288	arCOG01563	1	1	J	GCD11	Translation initiation factor 2, gamma subunit eIF-2 gamma, GTPase	1.30708	1.93878	1.50161	0.82477	0.909926	1.71768	no change	1.48329	no change	1.14883	no change	0.631002	no change	0.696152	no change	1.31413
59807	61450	+	AMET1_3	CDS	AMET1_0289	arCOG04045	1	1	E	IlvD	Dihydroxyacid dehydratase/phosphogluconate dehydratase	0.941575	0.614686	0.520314	0.348236	0.51394	0.865936	no change	0.652828	no change	0.5526	no change	0.369845	no change	0.54583	no change	0.919668		Entner-Doudoroff pathway	3
61486	62331	+	AMET1_3	CDS	AMET1_0290	arCOG04893	1	1	S	-	Uncharacterized protein	1.43024	2.58974	0.620726	0.945431	0.647059	1.46452	no change	1.8107	no change	0.434001	no change	0.66103	no change	0.452413	no change	1.02397
62406	62603	-	AMET1_3	CDS	AMET1_0291	arCOG05008	1	1	S	-	Uncharacterized protein	0	0	0	0.279505	0.308364	0.889596	no		no		ON		ON		ON
62936	63484	+	AMET1_3	CDS	AMET1_0292						hypothetical protein	0	0.104799	0.0524878	0.0794223	0.0387561	0.0544168	ON		ON		ON		ON		ON
63723	64862	+	AMET1_3	CDS	AMET1_0293	arCOG01219	1	1	J	TRM1	N2,N2-dimethylguanosine tRNA methyltransferase	0	0	0.0479237	0	0	0	no		ON		no		no		no
64868	67093	-	AMET1_3	CDS	AMET1_0294	arCOG00009	3	2	E	PotE	Amino acid transporter fused to UspA-like domains	0.0576069	0.0866606	0	0.0351291	0.0488664	0.0260254	no change	1.50435	OFF	0	no change	0.609807	no change	0.848274	no change	0.451776	yes
67680	68291	+	AMET1_3	CDS	AMET1_0295	arCOG04993	1	1	S	-	Uncharacterized protein	0.0794578	0.0806145	0.0410774	0.0610941	0	0.042587	no change	1.01456	no change	0.516972	no change	0.768887	OFF	0	no change	0.535971
68328	68888	+	AMET1_3	CDS	AMET1_0296	arCOG00068	1	1	G	GutQ	D-arabinose 5-phosphate isomerase GutQ	0.351601	0.636855	0.545417	0.482643	0.69087	0.565461	no change	1.8113	no change	1.55124	no change	1.3727	no change	1.96493	no change	1.60825	yes
68950	70071	+	AMET1_3	CDS	AMET1_0297	arCOG01130	3	1	E	-	Aspartate/tyrosine/aromatic aminotransferase	0.512503	0.0967375	0.10954	0.181755	0.281403	0.281548	DOWN	5.29787	DOWN	4.67869	no change	0.354642	no change	0.549077	no change	0.549358	yes	Aspartate and Asparagine biosynthesis	1
70234	70311	-	AMET1_3	tRNA	AMET1_0298						tRNA-Gln	0	0	0	0	0	0	no		no		no		no		no
70435	71160	-	AMET1_3	CDS	AMET1_0299	arCOG04423	1	1	R	-	Pyridine nucleotide-disulphide oxidoreductase	0.071512	0.0725531	0.134643	0.23063	0.193781	0.201105	no change	1.01456	no change	1.8828	4 UP	3.22506	no change	2.70976	no change	2.81219
71322	71861	+	AMET1_3	CDS	AMET1_0300	arCOG00524	1	1	H	HemG	Protoporphyrinogen IX oxidase, menaquinone-dependent (flavodoxin domain)	0.0973358	0.044338	0	0	0.0825674	0	no change	0.455516	OFF	0	OFF	0	no change	0.848274	OFF	0
71911	72936	-	AMET1_3	CDS	AMET1_0301	arCOG01067	1	1	C	Ndh	NADH dehydrogenase, FAD-containing subunit	0.224468	0.0483687	0.0251029	0.0168009	0.0909926	0.089906	DOWN	4.64077	DOWN	8.94193	DOWN	13.3605	no change	0.40537	no change	0.400529
73371	73769	-	AMET1_3	CDS	AMET1_0302	arCOG04911	1	1	S	-	Uncharacterized protein, DUF3467 family	0.236387	0.372842	0.271567	0.105387	0.454963	0.16325	no change	1.57725	no change	1.14883	no change	0.445825	no change	1.92466	no change	0.690606
73801	74412	-	AMET1_3	CDS	AMET1_0303	arCOG02173	1	1	O	NrdG	Organic radical activating enzyme	0.466814	0.47361	0.155181	0.277978	0.395987	0.0970038	no change	1.01456	no change	0.332426	no change	0.595479	no change	0.848274	DOWN	4.81233
74420	74755	-	AMET1_3	CDS	AMET1_0304	arCOG02172	1	1	H	QueD	6-pyruvoyl-tetrahydropterin synthase	0.746903	0.175337	0.565956	0.23674	0.261183	0.205837	DOWN	4.25982	no change	0.757736	no change	0.316962	no change	0.349687	DOWN	3.62861
74799	75461	-	AMET1_3	CDS	AMET1_0305	arCOG00039	1	1	J	QueC	7-cyano-7-deazaguanine synthase (queuosine biosynthesis)	0.129119	0.0362765	0.0912832	0.198556	0.109528	0.0946379	DOWN	3.55929	no change	0.70697	no change	1.53777	no change	0.848274	no change	0.732951
75742	75951	-	AMET1_3	CDS	AMET1_0306	arCOG01641	2	1	R	-	Predicted RNA-binding protein, contains TRAM domain	4.71185	1.50951	5.41309	3.62288	2.27145	3.19166	no change	0.320364	no change	1.14883	no change	0.768887	no change	0.482071	no change	0.67737
76226	77542	-	AMET1_3	CDS	AMET1_0307	arCOG04252	1	1	J	TruD	tRNA(Glu) U13 pseudouridine synthase TruD	0.464828	0.124953	0.2419	0.0946958	0.178615	0.179812	DOWN	3.72004	no change	0.520408	DOWN	4.90864	no change	0.384261	no change	0.386835
77544	77891	-	AMET1_3	CDS	AMET1_0308	arCOG04228	1	1	J	Pth2	Peptidyl-tRNA hydrolase	1.17995	0.532056	1.95802	0.613995	2.06081	0.215301	no change	0.450915	no change	1.65942	no change	0.520358	no change	1.74653	DOWN	5.48045
78029	78445	-	AMET1_3	CDS	AMET1_0309	arCOG04279	1	1	C	-	Swiveling domain associated with predicted aconitase	0.572096	0.580425	0.447288	0.439877	0.33027	0.463726	no change	1.01456	no change	0.78184	no change	0.768887	no change	0.577298	no change	0.810573		TCA cycle	2
78435	79604	-	AMET1_3	CDS	AMET1_0310	arCOG04278	1	1	C	-	Predicted aconitase	0.186726	0.318427	0.139207	0.143571	0.129749	0.222399	no change	1.70532	no change	0.745515	no change	0.768887	no change	0.694863	no change	1.19105	yes	TCA cycle	2
79595	80893	-	AMET1_3	CDS	AMET1_0311	arCOG01671	1	1	H	UbiD	3-polyprenyl-4-hydroxybenzoate decarboxylase	0.35756	0.41315	0.225926	0.177173	0.229167	0.42587	no change	1.15547	no change	0.631854	no change	0.495505	no change	0.640918	no change	1.19105
80890	81441	-	AMET1_3	CDS	AMET1_0312	arCOG01703	1	1	H	UbiX	3-polyprenyl-4-hydroxybenzoate decarboxylase	0.47476	0.636855	0.721137	0.192446	0.212316	0.565461	no change	1.34142	no change	1.51895	no change	0.405355	no change	0.447207	no change	1.19105
81535	82704	-	AMET1_3	CDS	AMET1_0313	arCOG04430	1		R	-	HD superfamily phosphohydrolase	0	0.155183	0.0479237	0.0320744	0.035386	0.0236595	ON		ON		ON		ON		ON
82910	83296	-	AMET1_3	CDS	AMET1_0314	arCOG04214	1		S	-	Uncharacterized protein	0	0	0	0	0	0	no		no		no		no		no
83381	84121	+	AMET1_3	CDS	AMET1_0315	arCOG02714	2	1	H	CofE	F(420)-0--gamma-glutamyl ligase, F420 coenzyme biosynthesis enzyme	0.0317831	0	0	0.0244376	0	0	OFF	0	OFF	0	no change	0.768887	OFF	0	OFF	0
84180	84533	+	AMET1_3	CDS	AMET1_0316						hypothetical protein	0	0	0	0	0	0	no		no		no		no		no
84779	85471	+	AMET1_3	CDS	AMET1_0317	arCOG02452	1	1	R	-	KaiC-like protein ATPase	0.915751	0.929083	0.356004	0.580394	0.640319	0.733443	no change	1.01456	no change	0.388757	no change	0.63379	no change	0.699228	no change	0.80092
86055	86303	+	AMET1_3	CDS	AMET1_0318				K	PcpG	Phage shock protein G	0.266184	0.519964	0.305799	0.0809497	0.225797	0.317037	no change	1.9534	no change	1.14883	DOWN	3.28826	no change	0.848274	no change	1.19105
86362	87057	-	AMET1_3	CDS	AMET1_0319	arCOG00324	1	1	R	AcuC	Deacetylase, including yeast histone deacetylase and acetoin utilization protein	0	0.0342612	0.0387953	0	0	0	ON		ON		no		no		no
87384	88577	-	AMET1_3	CDS	AMET1_0320	arCOG00509	1	1	C	NorV	Flavorubredoxin	2.15927	3.24474	2.24328	1.50139	3.29596	1.71295	no change	1.5027	no change	1.03891	no change	0.695323	no change	1.52642	no change	0.7933
88601	88777	-	AMET1_3	CDS	AMET1_0321	arCOG04391	1	1	C	-	Rubredoxin	0	0	0	0	0	0	no		no		no		no		no
88970	90361	+	AMET1_3	CDS	AMET1_0322	arCOG02231	1	1	R	-	Uncharacterized FAD-dependent dehydrogenase	0.872049	0.884745	0.908268	0.670508	0.545956	1.14748	no change	1.01456	no change	1.04153	no change	0.768887	no change	0.626061	no change	1.31585
90710	91231	-	AMET1_3	CDS	AMET1_0323	arCOG02613	1	1	K	-	Chromosome segregation and condensation protein B	0.260224	0.372842	0.422185	0.200083	0.311734	0	no change	1.43277	no change	1.62239	no change	0.768887	no change	1.19794	OFF	0
91235	92023	-	AMET1_3	CDS	AMET1_0324	arCOG02610	1	1	L	ScpA	Chromatin segregation and condensation protein Rec8/ScpA/Scc1, kleisin family	0	0	0	0	0	0	no		no		no		no		no
92013	95549	-	AMET1_3	CDS	AMET1_0325	arCOG00371	1	2	L	Smc	Chromosome partition protein Smc	0.198644	0.088676	0.100411	0.0809497	0.0741422	0.00709784	no change	0.446406	no change	0.505484	no change	0.40751	no change	0.373241	DOWN	27.9866
95565	96011	-	AMET1_3	CDS	AMET1_0326						hypothetical protein	0	0	0	0	0	0	no		no		no		no		no
96104	97561	-	AMET1_3	CDS	AMET1_0327	arCOG00486	1	1	J	CysS	Cysteinyl-tRNA synthetase	0.399275	0.362765	0.693752	0.464315	0.338695	0.792592	no change	0.90856	no change	1.73753	no change	1.16289	no change	0.848274	no change	1.98508
98004	98079	+	AMET1_3	tRNA	AMET1_0328						tRNA-Met	0	0	0	0	0	0	no		no		no		no		no
98374	98496	-	AMET1_3	CDS	AMET1_0329						Zn finger protein, C2C2 type	0	0	0	0	0	0	no		no		no		no		no
98559	99488	+	AMET1_3	CDS	AMET1_0330	arCOG04459	1	1	H	NadA	Quinolinate synthase	0.256251	0.455472	0.0981294	0.290197	0.449908	0.534704	no change	1.77744	no change	0.382942	no change	1.13247	no change	1.75573	no change	2.08664		NAD biosynthesis	2
99475	100317	+	AMET1_3	CDS	AMET1_0331	arCOG01482	1	1	H	NadC	Nicotinate-nucleotide pyrophosphorylase	0.0615798	0.0624763	0.0342312	0.109969	0.0842525	0	no change	1.01456	no change	0.555884	no change	1.7858	no change	1.36818	OFF	0		Molibdopterin biosynthesis	5
100636	100998	-	AMET1_3	CDS	AMET1_0332	arCOG02148	3	1	S	-	Uncharacterized homolog of gamma-carboxymuconolactone decarboxylase subunit	1.01706	2.05567	1.66135	1.11191	0.862745	0.835179	no change	2.02119	no change	1.63349	no change	1.09326	no change	0.848274	no change	0.82117
101287	101973	+	AMET1_3	CDS	AMET1_0333	arCOG04347	2	1	Q	-	SAM-dependent methyltransferase	0	0	0.0387953	0	0	0	no		ON		no		no		no
102015	102368	-	AMET1_3	CDS	AMET1_0334	arCOG01057	2	1	K	HxlR	DNA-binding transcriptional regulator, HxlR family	0.452909	0.459503	1.12963	0.756039	0.576287	0.809154	no change	1.01456	no change	2.49416	no change	1.66929	no change	1.27241	no change	1.78657
103072	103713	-	AMET1_3	CDS	AMET1_0335	arCOG02028	5	1	H	MtbC1	Dimethylamine corrinoid protein MtbC1	0.20659	0.290212	0.908268	0.108442	0.175245	0.246058	no change	1.40477	4 UP	4.39647	no change	0.524913	no change	0.848274	no change	1.19105	yes
103913	104965	-	AMET1_3	CDS	AMET1_0336	arCOG03323	3	1	H	MtbA	Methylcobalamin--coenzyme M methyltransferase	0	0.566317	3.84759	0	0.0185355	0.0544168	ON		ON	#NAME?	no		ON		ON		yes	Heme biosynthesis	7
105301	105531	+	AMET1_3	CDS	AMET1_0337	arCOG06113	1	1	S	-	Zn finger protein, C2C2 type	0	0	0	0	0	0	no		no		no		no		no
105554	106024	-	AMET1_3	CDS	AMET1_0338	arCOG04417	1	1	S	-	Zn-ribbon containing protein	0	0	0.057052	0	0.0943627	0	no		ON		no		ON		no
106050	106412	-	AMET1_3	CDS	AMET1_0339	arCOG04416	1	1	S	-	Uncharacterized protein	1.44613	1.03187	1.16842	0.782004	0.862745	0.35016	no change	0.713536	no change	0.807966	no change	0.540756	no change	0.596588	DOWN	4.12992
106417	107058	-	AMET1_3	CDS	AMET1_0340	arCOG00354	1	1	R	-	GTPase SAR1	0.586001	0.921021	0.531724	0.450569	0.303309	0.321769	no change	1.57171	no change	0.907378	no change	0.768887	no change	0.517591	no change	0.549092
107343	107915	+	AMET1_3	CDS	AMET1_0341	arCOG00606	4	1	R	-	CBS domain containing protein	0.32379	0.157198	0.0479237	0.248958	0.274663	0.18691	no change	0.485494	DOWN	6.75638	no change	0.768887	no change	0.848274	no change	0.577255
107915	108694	+	AMET1_3	CDS	AMET1_0342	arCOG00602	3	1	R	-	CBS domain containing protein	2.80883	2.08792	1.46053	1.15162	2.04228	3.90145	no change	0.74334	no change	0.519978	no change	0.410001	no change	0.727092	no change	1.38899
108757	109650	+	AMET1_3	CDS	AMET1_0343	arCOG00600	2	2	R	-	CBS domain containing protein	9.01051	8.01107	6.11597	6.07886	4.51593	6.35257	no change	0.889081	no change	0.67876	no change	0.674641	no change	0.501185	no change	0.705017
109647	110528	+	AMET1_3	CDS	AMET1_0344	arCOG00602	3	1	R	-	CBS domain containing protein	2.03809	1.55586	1.52443	1.18064	1.50306	1.00553	no change	0.763391	no change	0.747969	no change	0.579288	no change	0.737486	no change	0.493367
110525	111319	+	AMET1_3	CDS	AMET1_0345	arCOG00602	3	1	R	-	CBS domain containing protein	4.41388	2.90212	2.83891	2.5461	2.42816	1.8762	no change	0.6575	no change	0.643177	no change	0.576839	no change	0.550118	no change	0.425067
111309	112436	+	AMET1_3	CDS	AMET1_0346	arCOG04218	1	1	L	-	ATP-dependent RNA ligase	0.411194	0.266028	0.0730265	0.114551	0.18704	0.217667	no change	0.646965	DOWN	5.63075	DOWN	3.5896	no change	0.454872	no change	0.529354
112462	113859	+	AMET1_3	CDS	AMET1_0347	arCOG00427	2	1	L	RecJ/Cdc45	Single-stranded DNA-specific exonuclease RecJ	0.146997	0.0161229	0.139207	0.0122188	0.102788	0.0402211	DOWN	9.11727	no change	0.947005	DOWN	12.0304	no change	0.699253	DOWN	3.65472
113877	115115	+	AMET1_3	CDS	AMET1_0348	arCOG02780	1	1	V	-	Endonuclease, HJR/Mrr/RecB family	0.822388	0.364781	0.759932	0.702582	0.561121	0	no change	0.443563	no change	0.924056	no change	0.854319	no change	0.682307	OFF	0
115476	115644	+	AMET1_3	tRNA	#N/A							#N/A	#N/A	#N/A	#N/A	#N/A	#N/A	#N/A	#N/A	#N/A	#N/A	#N/A	#N/A	#N/A	#N/A	#N/A	#N/A
115943	116629	-	AMET1_3	CDS	AMET1_0350				R	-	Vitamin B12 dependent methionine synthase, activation domain fused to iron-sulfur cluster	0.0734984	0	0	0.0916411	0.0623468	0	OFF	0	OFF	0	no change	1.24684	no change	0.848274	OFF	0
116734	117381	+	AMET1_3	CDS	AMET1_0351	arCOG00504	1	1	R	-	Metal-dependent hydrolase of the beta-lactamase superfamily II	0.35756	0.0826299	0.310363	0.274923	0.303309	0.70032	DOWN	4.32725	no change	0.868002	no change	0.768887	no change	0.848274	no change	1.95861
117420	117887	+	AMET1_3	CDS	AMET1_0352	arCOG00463	1	1	L	-	Uri superfamily endonuclease	0.0516476	0.0523995	0	0	0	0	no change	1.01456	OFF	0	OFF	0	OFF	0	OFF	0
117871	118695	+	AMET1_3	CDS	AMET1_0353	arCOG00622	1	1	D	Spo0J	Chromosome segregation protein Spo0J, contains CBS and ParB-like nuclease domains	0.299953	0.652978	0.620726	0.284087	0.202206	0.220033	no change	2.17693	no change	2.06941	no change	0.947106	no change	0.674125	no change	0.733558
118711	119004	+	AMET1_3	CDS	AMET1_0354	arCOG02677	1	1	E	HisI	Phosphoribosyl-ATP pyrophosphohydrolase	0.0814442	0.0826299	0.0935653	0.152735	0.069087	0.236595	no change	1.01456	no change	1.14883	no change	1.87534	no change	0.848274	no change	2.90499		Histidine biosynthesis	3
119110	119994	-	AMET1_3	CDS	AMET1_0355	arCOG00610	1	1	K	-	Predicted transcriptional regulator, contains C-terminal CBS domains	1.78581	1.56997	1.13876	1.58234	0.719516	1.59701	no change	0.879133	no change	0.637669	no change	0.886059	no change	0.402907	no change	0.894278
120175	120918	+	AMET1_3	CDS	AMET1_0356	arCOG04358	1	1	C	FdhD	Uncharacterized protein required for formate dehydrogenase activity	0.98329	0.689254	0.251029	0.279505	0.995864	0.541802	no change	0.700968	DOWN	3.91704	DOWN	3.51796	no change	1.01279	no change	0.551009	yes
120954	121700	+	AMET1_3	CDS	AMET1_0357						hypothetical protein	0.0297967	0.0302305	0.0342312	0.0229103	0	0	no change	1.01456	no change	1.14883	no change	0.768887	OFF	0	OFF	0
121717	122922	+	AMET1_3	CDS	AMET1_0358	arCOG06980	1	1	R	-	Predicted metal-dependent peptidase fused to vWFA domain	0.0834307	0.0181383	0.0958473	0.0290197	0.0505515	0.0212935	DOWN	4.5997	no change	1.14883	no change	0.34783	no change	0.60591	DOWN	3.91812
123677	124438	+	AMET1_3	CDS	AMET1_0359	arCOG02050	1	1	P	-	Sulfite exporter, TauE/SafE family	0	0	0	0	0	0	no		no		no		no		no
124578	124663	-	AMET1_3	tRNA	AMET1_0360						tRNA-Leu	0	0	0	0	0	0	no		no		no		no		no
124903	125196	+	AMET1_3	CDS	AMET1_0361				S	-	DUF3243 domain containing protein	0	0	0	0	0	0	0		0		0		0		0
125578	126600	+	AMET1_3	CDS	AMET1_0362	arCOG05861	3	1	N	-	M73 family secreted endopeptidase	0	0	0	0	0	0	no		no		no		no		no
126839	127303	+	AMET1_3	CDS	AMET1_0363	arCOG02416	8	1	N	-	Pilin/Flagellin, PilA family	0.0556204	0.0564302	0.0638982	0.0427659	0.0471814	0.0662465	no change	1.01456	no change	1.14883	no change	0.768887	no change	0.848274	no change	1.19105
127451	128053	-	AMET1_3	CDS	AMET1_0364	arCOG01158	2	1	E	SerB	Phosphoserine phosphatase	1.15214	0.370827	0.69147	0.719383	0.51057	1.37461	no change	0.32186	no change	0.600163	no change	0.62439	no change	0.44315	no change	1.1931		Serine, glycine biosynthesis	3
128078	128716	-	AMET1_3	CDS	AMET1_0365	arCOG01947	1		E	LysE	Lysine efflux protein	0	0	0	0	0	0	no		no		no		no		no
128732	128983	-	AMET1_3	CDS	AMET1_0366						hypothetical protein	0	0	0	0	0.0876225	0	no		no		no		ON		no
129297	130247	-	AMET1_3	CDS	AMET1_0367	arCOG02766	1	1	E	-	Metal-dependent membrane protease, CAAX family	0	0	0	0	0	0	no		no		no		no		no
130466	131275	+	AMET1_3	CDS	AMET1_0368	arCOG04382	1	1	C	Mtd	Coenzyme F420-dependent N(5),N(10)-methenyltetrahydromethanopterin dehydrogenase	0.582028	0.705377	0.552263	0.534573	0.407782	0.9866	no change	1.21193	no change	0.94886	no change	0.918466	no change	0.700622	no change	1.69511	yes
131367	131561	-	AMET1_3	CDS	AMET1_0369	arCOG08277	1		S	-	Uncharacterized membrane protein	0	0	0	0	0	0.172714	no		no		no		no		ON
131554	132600	-	AMET1_3	CDS	AMET1_0370	arCOG00052	1	1	G	Pgi	Glucose-6-phosphate isomerase	2.16721	0.848468	0.481519	0.432241	1.02956	1.28234	no change	0.391502	DOWN	4.50078	DOWN	5.0139	no change	0.475065	no change	0.591702	yes	Glycolysis/Gluconeogenesis	2
132669	133964	-	AMET1_3	CDS	AMET1_0371	arCOG04134	1	1	E	AroA	5-enolpyruvylshikimate-3-phosphate synthase	0.540313	0.548179	0.27385	0.523882	0.35723	0.81152	no change	1.01456	no change	0.506835	no change	0.96959	no change	0.661155	no change	1.50194		Aromatic acids biosynthesis	6
134005	134292	+	AMET1_3	CDS	AMET1_0372	arCOG01345	1	1	K	-	Predicted transcriptional regulator	1.56135	1.58206	0.100411	0.0672035	0.869485	1.22083	no change	1.01327	DOWN	15.5495	DOWN	23.2331	no change	0.556882	no change	0.781908
134320	134445	+	AMET1_3	CDS	AMET1_0373						hypothetical protein	0	0	0	0	0	0	no		no		no		no		no
134598	135353	-	AMET1_3	CDS	AMET1_0374	arCOG00079	1	2	J	FtsJ	23S rRNA U2552 (ribose-2'-O)-methylase RlmE/FtsJ	0.35756	0.217659	0.182566	0.215357	0.463388	0.529972	no change	0.608735	no change	0.510589	no change	0.602295	no change	1.29597	no change	1.48219
135475	136059	+	AMET1_3	CDS	AMET1_0375	arCOG01239	1	1	J	RsmE	RNA base methyltransferase family enzyme	0.08939	0.151152	0.0479237	0.171063	0.0758272	0.0496849	no change	1.69093	no change	0.536119	no change	1.91368	no change	0.848274	no change	0.555821
136126	136971	-	AMET1_3	CDS	AMET1_0376	arCOG02257	1	1	L	-	RPA family protein, a subunit of RPA complex in P.furiosus	0.429072	0.435319	0.40621	0.329908	0.436428	0.511044	no change	1.01456	no change	0.946718	no change	0.768887	no change	1.01714	no change	1.19105
136974	137927	-	AMET1_3	CDS	AMET1_0377	arCOG01510	2	1	L	RPA1	Single-stranded DNA-binding replication protein A (RPA), large (70 kD) subunit	2.5943	2.63005	1.38294	1.20355	1.71538	1.43613	no change	1.01378	no change	0.533069	no change	0.463923	no change	0.661212	no change	0.553572
138467	138769	+	AMET1_3	CDS	AMET1_0378	arCOG02155	3	1	R	-	Protein implicated in RNA metabolism, contains PRC-barrel domain	0.200631	0.374858	0.23049	0.154263	0.17019	0.238961	no change	1.86839	no change	1.14883	no change	0.768887	no change	0.848274	no change	1.19105
139200	139478	+	AMET1_3	CDS	AMET1_0379	arCOG01753	1	1	K	Ssh10b	Archaeal DNA-binding protein	161.142	49.9407	124.752	272.696	92.1149	285.423	DOWN	3.22667	no change	0.774174	no change	1.69227	no change	0.571637	no change	1.77125
139664	139954	+	AMET1_3	CDS	AMET1_0380	arCOG01674	1	1	C	AcyP	Acylphosphatase	1.02501	1.03993	0.100411	0.788114	0.869485	1.22083	no change	1.01456	DOWN	10.208	no change	0.768887	no change	0.848274	no change	1.19105
140030	141052	-	AMET1_3	CDS	AMET1_0381	arCOG02448	1	1	R	-	Uncharacterized Fe-S center protein	0.26817	0.143091	0.12095	0.245904	0.227482	0.125395	no change	0.533583	no change	0.451021	no change	0.916969	no change	0.848274	no change	0.467596
141190	141957	+	AMET1_3	CDS	AMET1_0382	arCOG02199	1	1	H	Mcr1	NAD(P)H-flavin reductase	0.214536	0.217659	0.246465	0.122188	0.0926777	0.189276	no change	1.01456	no change	1.14883	no change	0.569546	no change	0.431991	no change	0.882256
142183	142566	-	AMET1_3	CDS	AMET1_0383	arCOG02464	1	1	F	PurE	Phosphoribosylcarboxyaminoimidazole (NCAIR) mutase	5.16277	5.23591	8.08313	5.40988	4.37944	11.411	no change	1.01417	no change	1.56566	no change	1.04786	no change	0.848274	no change	2.21024		Purine biosynthesis	8
142747	143130	+	AMET1_3	CDS	AMET1_0384	arCOG01342	1	1	O	GimC	Prefoldin, chaperonin cofactor	2.30626	2.33782	8.6468	0.317689	3.56219	1.04575	no change	1.01368	4 UP	3.74927	DOWN	7.25949	no change	1.54457	no change	0.453439
143329	144837	-	AMET1_3	CDS	AMET1_0385	arCOG00627	2	1	E	MET2	Homoserine acetyltransferase	0.603879	0.973421	0.365133	0.189392	0.303309	0.335964	no change	1.61195	no change	0.604645	DOWN	3.18852	no change	0.502267	no change	0.556344		Methionine biosynthesis	7
144840	146138	-	AMET1_3	CDS	AMET1_0386	arCOG00061	1	1	E	MET17	O-acetylhomoserine sulfhydrylase	1.11241	1.51757	1.15245	0.945431	0.85095	1.19717	no change	1.36422	no change	1.036	no change	0.849895	no change	0.764961	no change	1.0762		Methionine biosynthesis	8
146275	147057	-	AMET1_3	CDS	AMET1_0387	arCOG00043	1	1	R	-	ATP-utilizing enzyme of the PP-loop superfamily	0.266184	0.425242	0.305799	0.478061	0.355545	0.402211	no change	1.59755	no change	1.14883	no change	1.79598	no change	1.33571	no change	1.51103
147217	147813	+	AMET1_3	CDS	AMET1_0388	arCOG01872	1	1	H	MobA	Molybdopterin-guanine dinucleotide biosynthesis protein A	0.403248	0.0906914	0.168874	0.310052	0.0758272	0	DOWN	4.44638	no change	0.418784	no change	0.768887	DOWN	5.31799	OFF	0		Molibdopterin biosynthesis	3
147979	148827	+	AMET1_3	CDS	AMET1_0389	arCOG04453	1	1	T	DisA_N	Diadenylate cyclase (c-di-AMP synthetase), DisA_N domain	0.554218	0.467564	0.529442	0.711746	0.470129	0.936915	no change	0.843647	no change	0.955296	no change	1.28423	no change	0.848274	no change	1.69052
149051	150253	+	AMET1_3	CDS	AMET1_0390	arCOG01678	1	1	H	MetK	Archaeal S-adenosylmethionine synthetase	2.74725	3.39387	2.33229	1.56095	2.108	2.96453	no change	1.23537	no change	0.848952	no change	0.568187	no change	0.767311	no change	1.07909
150430	150864	+	AMET1_3	CDS	AMET1_0391	arCOG01075	2	1	F	-	NUDIX family hydrolase	0	0	0	0	0	0.0686124	no		no		no		no		ON
150867	151172	+	AMET1_3	CDS	AMET1_0392	arCOG00579	1	1	K	RPB9	DNA-directed RNA polymerase, subunit M/Transcription elongation factor TFIIS	0	0	0	0	0	0	no		no		no		no		no
151645	152382	+	AMET1_3	CDS	AMET1_0393	arCOG00488	1	1	L	DnaN	DNA polymerase sliding clamp subunit (PCNA homolog)	0.848212	1.03388	0.805574	0.539155	0.488664	0.835179	no change	1.2189	no change	0.949732	no change	0.635638	no change	0.576111	no change	0.984635
152418	153431	+	AMET1_3	CDS	AMET1_0394	arCOG03013	1	1	L	PRI2	Eukaryotic-type DNA primase, large subunit	0.0456882	0	0	0.0168009	0.0185355	0.0260254	OFF	0	OFF	0	no change	0.367729	no change	0.405696	no change	0.569631
153480	154661	+	AMET1_3	CDS	AMET1_0395	arCOG04110	1	1	L	PRI1	Eukaryotic-type DNA primase, catalytic (small) subunit	0.0615798	0.0181383	0.0456416	0.0137462	0.033701	0	DOWN	3.39502	no change	0.741178	DOWN	4.47978	no change	0.547274	OFF	0
154655	155320	+	AMET1_3	CDS	AMET1_0396	arCOG00551	1	1	L	-	DNA replication initiation complex subunit, GINS15 family	0.0734984	0.175337	0.0387953	0.025965	0.198836	0.141957	no change	2.38558	no change	0.527839	no change	0.353273	no change	2.70531	no change	1.93143
155327	155602	+	AMET1_3	CDS	AMET1_0397	arCOG04109	1	1	J	RPL42A	Ribosomal protein L44E	0.21255	0.215644	0.244182	0.163427	0.1803	0.253156	no change	1.01456	no change	1.14883	no change	0.768887	no change	0.848274	no change	1.19105
155607	155780	+	AMET1_3	CDS	AMET1_0398	arCOG04108	1	1	J	RPS27A	Ribosomal protein S27E	0.981304	1.96699	2.22731	1.4907	1.64461	1.16878	no change	2.00447	no change	2.26975	no change	1.5191	no change	1.67594	no change	1.19105
155773	156579	+	AMET1_3	CDS	AMET1_0399	arCOG04107	1	1	J	SUI2	Translation initiation factor 2, alpha subunit (eIF-2alpha)	1.99042	1.49943	1.2483	1.32116	0.785233	1.76263	no change	0.753325	no change	0.627154	no change	0.66376	no change	0.394507	no change	0.885558
156582	157346	+	AMET1_3	CDS	AMET1_0400	arCOG00348	1	1	R	-	Archaeal enzyme of ATP-grasp superfamily	3.00549	1.89243	5.48384	2.69883	2.18045	3.58677	no change	0.629656	no change	1.82461	no change	0.897967	no change	0.72549	no change	1.19341
157376	157927	+	AMET1_3	CDS	AMET1_0401	arCOG00905	1	1	L	-	Uracil-DNA glycosylase	0.574082	0.33052	0.107258	0.250486	0.486979	0.0496849	no change	0.575736	DOWN	5.35236	no change	0.436324	no change	0.848274	DOWN	11.5545
158059	158259	-	AMET1_3	CDS	AMET1_0402						hypothetical protein	0	0	0	0	0	0	no		no		no		no		no
158468	159493	-	AMET1_3	CDS	AMET1_0403	arCOG00493	1	1	G	GapA	Glyceraldehyde-3-phosphate dehydrogenase/erythrose-4-phosphate dehydrogenase	1.32893	1.34828	1.18668	0.794223	0.770067	1.79102	no change	1.01456	no change	0.892959	no change	0.59764	no change	0.579464	no change	1.34772	yes	Glycolysis/Gluconeogenesis	5
159795	160958	+	AMET1_3	CDS	AMET1_0404	arCOG00065	1	1	O	csdA	Selenocysteine lyase/Cysteine desulfurase	0	0.066507	0.0479237	0.0320744	0.035386	0.0236595	ON		ON		ON		ON		ON
160980	161183	+	AMET1_3	CDS	AMET1_0405						hypothetical protein	0.129119	0	0	0	0	0	OFF	0	OFF	0	OFF	0	OFF	0	OFF	0
161139	162008	-	AMET1_3	CDS	AMET1_0406	arCOG02751	1	1	X	-	Transposase, IS5 family	0	0	0	0	0	0	no		no		no		no		no
162100	162588	+	AMET1_3	CDS	AMET1_0407	arCOG00833	3	1	R	RimI	Acetyltransferase, GNAT family	0	0	0	0	0	0	no		no		no		no		no
162694	163533	-	AMET1_3	CDS	AMET1_0408	arCOG01599	1	1	C	KorB	2-oxoacid:acceptor oxidoreductase, beta subunit	0.182753	0.13906	0	0.0733129	0.155025	0.0709784	no change	0.760919	OFF	0	no change	0.401159	no change	0.848274	no change	0.388385	yes	Pyruvate oxidation	1(2)
163536	165212	-	AMET1_3	CDS	AMET1_0409	arCOG01606	1	1	C	KorA	2-oxoacid:acceptor oxidoreductase, alpha subunit	0.0814442	0.145106	0.0524878	0.077895	0.102788	0.0544168	no change	1.78166	no change	0.644463	no change	0.956421	no change	1.26207	no change	0.668148	yes	Pyruvate oxidation	1(2)
165396	168062	-	AMET1_3	CDS	AMET1_0410	arCOG05861	3	2	N	-	M73 family secreted endopeptidase	0	0	0	0	0	0	no		no		no		no		no
168263	168769	-	AMET1_3	CDS	AMET1_0411	arCOG01739	2	1	U	LepB	Signal peptidase I	0	0	0	0	0	0	no		no		no		no		no
168957	170351	-	AMET1_3	CDS	AMET1_0412	arCOG05861	3	1	N	-	M73 family secreted endopeptidase	0	0	0	0	0	0	no		no		no		no		no
170680	170934	-	AMET1_3	CDS	AMET1_0413	arCOG01055	2	1	K	-	Transcriptional regulator, contains HTH domain	0	0	0	0	0	0	no		no		no		no		no
171385	171642	+	AMET1_3	CDS	AMET1_0414						hypothetical protein	0.101309	0.102784	0.116386	0	0.0859375	0.120663	no change	1.01456	no change	1.14883	OFF	0	no change	0.848274	no change	1.19105
171816	172070	-	AMET1_3	CDS	AMET1_0415	arCOG01055	2	1	K	-	Transcriptional regulator, contains HTH domain	0	0	0	0	0	0	no		no		no		no		no
172385	172470	+	AMET1_3	CDS	AMET1_0416						hypothetical protein	#N/A	#N/A	#N/A	#N/A	#N/A	#N/A	#N/A	#N/A	#N/A	#N/A	#N/A	#N/A	#N/A	#N/A	#N/A	#N/A
172693	173886	+	AMET1_3	CDS	AMET1_0417	arCOG01242	4	1	X	XerC	XerD/XerC family integrase	0	0	0	0	0	0	no		no		no		no		no
173896	174063	-	AMET1_3	CDS	AMET1_0418						hypothetical protein	0	0	0	0	0	0	no		no		no		no		no
174146	175864	-	AMET1_3	CDS	AMET1_0419				R	-	ATPase/histidine kinase/DNA gyrase B/HSP90 superfamily protein	1.19584	0	0.029667	0.583448	1.09191	0.236595	OFF	0	DOWN	40.3087	no change	0.487899	no change	0.913092	DOWN	5.05438
176231	178225	+	AMET1_3	CDS	AMET1_0420	arCOG14368	1	1	S	-	Uncharacterized protein	0.562164	0	0.0136925	0.248958	0.298254	0.089906	OFF	0	DOWN	41.0564	no change	0.442857	no change	0.530546	DOWN	6.2528
178228	179031	+	AMET1_3	CDS	AMET1_0421						hypothetical protein	0.641622	0	0	0.343654	0.379136	0.113565	OFF	0	OFF	0	no change	0.535603	no change	0.590903	DOWN	5.6498
179024	179794	+	AMET1_3	CDS	AMET1_0422						hypothetical protein	0.939588	0	0	0.294779	0.675705	0.167982	OFF	0	OFF	0	DOWN	3.18743	no change	0.71915	DOWN	5.59338
180056	180847	-	AMET1_3	CDS	AMET1_0423	arCOG00462	1	1	L	MutY	A/G-specific DNA glycosylase	0.0278102	0	0	0.0213829	0	0.118297	OFF	0	OFF	0	no change	0.768887	OFF	0	4 UP	4.25374
180844	181098	-	AMET1_3	CDS	AMET1_0424	arCOG05170	2	1	K	-	Predicted transcriptional regulator	0.250292	0	0	0	0.0842525	0.118297	OFF	0	OFF	0	OFF	0	no change	0.336617	no change	0.472637
181220	182515	+	AMET1_3	CDS	AMET1_0425	arCOG04157	1	1	L	Dcm	Site-specific DNA methylase	0.0794578	0	0.0410774	0.0794223	0.067402	0.042587	OFF	0	no change	0.516972	no change	0.999554	no change	0.848274	no change	0.535971
182541	183626	-	AMET1_3	CDS	AMET1_0426				L		Restriction endonuclease related protein	0.129119	0.022169	0	0.0992779	0.0825674	0.0520508	DOWN	5.8243	OFF	0	no change	0.768887	no change	0.639468	no change	0.403123
183820	186948	-	AMET1_3	CDS	AMET1_0427	arCOG00798	1	2	L	UvrD	DNA helicase UvrD fused to PD-(D/E)XK superfamily nuclease	0.20659	0	0.00684624	0.138989	0.200521	0.184544	OFF	0	DOWN	30.1757	no change	0.672776	no change	0.970621	no change	0.893284
187284	188177	+	AMET1_3	CDS	AMET1_0428						hypothetical protein	1.63882	0	0	1.26007	1.39017	1.49764	OFF	0	OFF	0	no change	0.768887	no change	0.848274	no change	0.913857
188394	188633	-	AMET1_3	CDS	AMET1_0429						hypothetical protein	0	0	0	0	0	0	no		no		no		no		no
188633	189307	-	AMET1_3	CDS	AMET1_0430						hypothetical protein	0	0	0	0	0	0	no		no		no		no		no
189699	189911	+	AMET1_3	CDS	AMET1_0431	arCOG08354	1		S	-	Uncharacterized secreted or membrane coiled-coil protein	0	0	0	0	0	0	no		no		no		no		no
190171	190725	-	AMET1_3	CDS	AMET1_0432	arCOG01859	1	1	R	-	Predicted HD superfamily hydrolase	0.951507	0	0.0502057	0.339072	1.27221	1.78866	OFF	0	DOWN	18.9522	no change	0.356353	no change	1.33705	no change	1.87981
192131	194347	+	AMET1_3	CDS	AMET1_0433	arCOG00009	3	2	E	PotE	Amino acid transporter fused to UspA-like domains	0.192685	0.237813	0.0844369	0.13288	0.198836	0.229497	no change	1.2342	no change	0.438212	no change	0.689621	no change	1.03192	no change	1.19105	yes
194623	195690	+	AMET1_3	CDS	AMET1_0434	arCOG03323	3	1	H	MtbA	Methylcobalamin--coenzyme M methyltransferase	0.647581	0.749715	0.743958	0.323799	0.626838	0.771299	no change	1.15772	no change	1.14883	no change	0.500013	no change	0.967969	no change	1.19105	yes	Heme biosynthesis	7
195877	196611	+	AMET1_3	CDS	AMET1_0435	arCOG03058	1	1	I	PgpB	Membrane-associated phospholipid phosphatase	0	0	0	0	0	0	no		no		no		no		no			Phospholipid biosynthesis	7'
197184	197588	-	AMET1_3	CDS	AMET1_0436	arCOG00518	2	1	R	-	Predicted flavin-nucleotide-binding protein structurally related to pyridoxine 5'-phosphate oxidase	1.57128	2.15644	1.31904	0.635378	2.42479	1.36752	no change	1.37241	no change	0.839471	no change	0.404371	no change	1.54319	no change	0.870322
197969	198703	+	AMET1_3	CDS	AMET1_0437	arCOG03256	2	1	M	-	Uncharacterized S-layer protein, contains OB-fold domain	0	0	0	0	0	0	no		no		no		no		no
198905	200128	-	AMET1_3	CDS	AMET1_0438	arCOG02312	1	1	V	SalY	ABC-type antimicrobial peptide transport system, permease component	0	0	0	0	0	0	no		no		no		no		no
200125	200823	-	AMET1_3	CDS	AMET1_0439	arCOG00922	1	1	V	SalX	ABC-type antimicrobial peptide transport system, ATPase component	0	0	0	0	0	0	no		no		no		no		no
201072	202535	-	AMET1_3	CDS	AMET1_0440	arCOG01521	2	1	Q	-	Phytoene dehydrogenase related enzyme	0.738957	0.364781	0.51575	0.245904	0.6875	0.596219	no change	0.493643	no change	0.697943	no change	0.332771	no change	0.930365	no change	0.806838
202548	203144	-	AMET1_3	CDS	AMET1_0441	arCOG03580	2	1	O	STE14	Putative protein-S-isoprenylcysteine methyltransferase	0	0	0	0	0	0	no		no		no		no		no
203148	204653	-	AMET1_3	CDS	AMET1_0442	arCOG01252	1	1	H	CofA	Lactaldehyde dehydrogenase	0.810469	0.560271	0.367415	0.345182	0.6875	0.430602	no change	0.691292	no change	0.453336	no change	0.425903	no change	0.848274	no change	0.5313	yes	Proline biosynthesis	10
204788	206272	-	AMET1_3	CDS	AMET1_0443	arCOG01521	2	1	Q	-	Phytoene dehydrogenase related enzyme	1.10844	1.12457	1.2734	0.600249	1.02451	1.11199	no change	1.01456	no change	1.14883	no change	0.541528	no change	0.924284	no change	1.00321
206463	207032	-	AMET1_3	CDS	AMET1_0444	arCOG00614	2	1	R	SpoIVFB	Zn-dependent protease	0	0	0	0	0	0	no		no		no		no		no
207148	208035	-	AMET1_3	CDS	AMET1_0445	arCOG03846	1		K	-	CopG/MetJ family transcription regulator fused to thiamine monophosphate kinase distant homolog	0.494625	0.175337	0.392518	0.0687308	0.109528	0.264986	no change	0.354484	no change	0.793567	DOWN	7.19655	DOWN	4.51596	no change	0.535731
208081	208689	-	AMET1_3	CDS	AMET1_0446	arCOG01780	1	1	Q	-	SAM-dependent methyltransferase	0	0	0.0456416	0.030547	0.0741422	0	no		ON		ON		ON		no
208795	209991	+	AMET1_3	CDS	AMET1_0447	arCOG04443	1	1	G	RbcL	Ribulose 1,5-bisphosphate carboxylase, large subunit	0.619771	0.628793	0.712009	0.420022	0.463388	0.317037	no change	1.01456	no change	1.14883	no change	0.677705	no change	0.747677	no change	0.511539	yes
210216	211598	-	AMET1_3	CDS	AMET1_0448	arCOG00093	1	1	F	PurF	Glutamine phosphoribosylpyrophosphate amidotransferase	0.244333	0.24789	0.369697	0.114551	0.207261	0.115931	no change	1.01456	no change	1.51309	no change	0.468834	no change	0.848274	no change	0.474482		Purine biosynthesis	2
211614	211793	-	AMET1_3	CDS	AMET1_0449	arCOG04126	1	1	J	RPL37A	Ribosomal protein L37E	0.154943	0.157198	0	0.119133	0.131434	0.184544	no change	1.01456	OFF	0	no change	0.768887	no change	0.848274	no change	1.19105
211806	212024	-	AMET1_3	CDS	AMET1_0450	arCOG00998	2	1	K	LSM1	Small nuclear ribonucleoprotein (snRNP) homolog	5.76863	3.52084	1.36697	2.66981	2.94547	6.87781	no change	0.610342	DOWN	4.22003	no change	0.462815	no change	0.5106	no change	1.19228
212302	213123	+	AMET1_3	CDS	AMET1_0451	arCOG00499	1	1	R	0	Metal-dependent hydrolase of the beta-lactamase superfamily	0.0297967	0.0302305	0.0342312	0.0229103	0.0252757	0.0354892	no change	1.01456	no change	1.14883	no change	0.768887	no change	0.848274	no change	1.19105
213187	215808	+	AMET1_3	CDS	AMET1_0452	arCOG00808	1	2	J	ValS	Valyl-tRNA synthetase	0.719093	0.530041	0.44957	0.401694	0.395987	0.589121	no change	0.737096	no change	0.62519	no change	0.558612	no change	0.550675	no change	0.819255
215915	216523	-	AMET1_3	CDS	AMET1_0453	arCOG01891	1	1	F	Tmk	Thymidylate kinase	0.204604	0.207582	0.235054	0.157317	0.17356	0.243692	no change	1.01456	no change	1.14883	no change	0.768887	no change	0.848274	no change	1.19105		Thymidilate biosynthesis	9
216610	217086	-	AMET1_3	CDS	AMET1_0454	arCOG04429	2		C	HyaD	Ni,Fe-hydrogenase maturation factor	0.299953	0.199521	0.0593341	0.329908	0.254442	0.357258	no change	0.665174	DOWN	5.05533	no change	1.09987	no change	0.848274	no change	1.19105
217131	218255	-	AMET1_3	CDS	AMET1_0455	arCOG04413	1	1	E	ArgJ	N-acetylglutamate synthase (N-acetylornithine aminotransferase)	0.693269	0.800099	0.392518	0.355873	0.392616	0.634074	no change	1.1541	no change	0.566184	no change	0.513326	no change	0.566326	no change	0.914614		Arginine biosynthesis	5
218248	218745	-	AMET1_3	CDS	AMET1_0456	arCOG00606	4	1	R	-	CBS domain	1.51168	3.89973	1.73666	0.907247	2.0625	2.2926	no change	2.57972	no change	1.14883	no change	0.600157	no change	1.36437	no change	1.51659
218795	219769	-	AMET1_3	CDS	AMET1_0457	arCOG00495	1	1	E	Asd	Aspartate-semialdehyde dehydrogenase	1.21968	1.08023	0.686906	1.39142	1.74234	2.45112	no change	0.885673	no change	0.563187	no change	1.14081	no change	1.42853	no change	2.00965		Arginine biosynthesis	3
219978	220610	-	AMET1_3	CDS	AMET1_0458	arCOG02028	5	1	H	MtmC	Monomethylamine corrinoid protein MtmC1	0	0	0	0	0	0	0		0		0		0		0		yes
220657	221394	-	AMET1_3	CDS	AMET1_0459	arCOG05143	2	1	H	MtmB	Monomethylamine methyltransferase	2.11954	2.99282	2.05615	2.26965	2.94884	2.98582	no change	1.41201	no change	0.970096	no change	1.07082	no change	1.39126	no change	1.40872	yes
221452	222069	-	AMET1_3	CDS	AMET1_0460	arCOG05143	2	1	H	MtmB	Monomethylamine methyltransferase	53.636	91.9872	61.6184	238.209	38.1647	53.7448	no change	1.71503	no change	1.14883	4 UP	4.44121	no change	0.71155	no change	1.00203	yes
222249	223055	-	AMET1_3	CDS	AMET1_0461	arCOG05004	1	1	E	PylD	(3R)-3-methyl-D-ornithyl-N6-L-lysine dehydrogenase, pyrrolysine biosynthesis enzyme	0.0635662	0.0644916	0.0730265	0.154263	0.0876225	0.123029	no change	1.01456	no change	1.14883	no change	2.4268	no change	1.37845	no change	1.93545
223171	223392	+	AMET1_3	CDS	AMET1_0462	arCOG03028	1	1	O	NifU	Fe-S cluster biogenesis protein NfuA, 4Fe-4S-binding domain	0.12316	0.324474	0	0.0946958	1.68842	0.761835	no change	2.63458	OFF	0	no change	0.768887	4 UP	13.7092	4 UP	6.18575
223451	223927	+	AMET1_3	CDS	AMET1_0463	arCOG01530	1		H	MoaC	Molybdenum cofactor biosynthesis enzyme	0.202617	0.447411	0.136925	0.15579	0.171875	0.366722	no change	2.20816	no change	0.67578	no change	0.768887	no change	0.848274	no change	1.80992		Molibdopterin biosynthesis	1
223920	224399	+	AMET1_3	CDS	AMET1_0464	arCOG00214	1	1	H	MoaB	Molybdopterin biosynthesis enzyme	1.35277	1.77554	0.486083	0.797278	0.879596	1.23502	no change	1.31252	no change	0.359324	no change	0.589367	no change	0.650219	no change	0.91296		Molibdopterin biosynthesis	1
224497	224937	+	AMET1_3	CDS	AMET1_0465	arCOG02100	2	1	K	TroR	Mn-dependent transcriptional regulator (DtxR family)	0.655527	0.477641	0.0638982	0.163427	0.399357	0.390381	no change	0.728637	DOWN	10.2589	DOWN	4.01114	no change	0.609215	no change	0.595523
224941	225222	-	AMET1_3	CDS	AMET1_0466	arCOG00536	2	1	H	MoaD	Molybdopterin converting factor, small subunit	0	0	0	0	0	0	no		no		no		no		no			Molibdopterin biosynthesis	2
225273	227000	-	AMET1_3	CDS	AMET1_0467	arCOG00706	3	1	C	-	Aldehyde--ferredoxin oxidoreductase	1.61697	1.1145	1.07714	1.06762	1.27221	1.11673	no change	0.689252	no change	0.66615	no change	0.660261	no change	0.78679	no change	0.690631
227307	228089	-	AMET1_3	CDS	AMET1_0468	arCOG04241	1	1	K	RpoA/Rpo1	DNA-directed RNA polymerase subunit D	0.407221	0.731577	1.37609	0.313107	0.611673	0.485019	no change	1.79651	4 UP	3.37923	no change	0.768887	no change	1.50207	no change	1.19105
228094	228483	-	AMET1_3	CDS	AMET1_0469	arCOG04240	1	1	J	RpsK	Ribosomal protein S11	1.01706	1.46718	1.16842	0.782004	0.594822	1.21373	no change	1.44258	no change	1.14883	no change	0.768887	no change	0.584845	no change	1.19337
228484	229032	-	AMET1_3	CDS	AMET1_0470	arCOG04239	1	1	J	RpsD	Ribosomal protein S4	2.76712	1.84204	3.17894	0.901138	1.90579	3.3005	no change	0.66569	no change	1.14883	no change	0.325659	no change	0.688728	no change	1.19276
229048	229644	-	AMET1_3	CDS	AMET1_0471	arCOG01722	1	1	J	RpsM	Ribosomal protein S13	0.14501	0.399042	0.244182	0.163427	0.1803	0.172714	no change	2.75182	no change	1.6839	no change	1.127	no change	1.24336	no change	1.19105
229687	230223	-	AMET1_3	CDS	AMET1_0472	arCOG01037	1	1	F	Cmk	Cytidylate kinase	0.244333	0.24789	0.698316	0.125243	0.392616	0.194008	no change	1.01456	no change	2.85806	no change	0.512592	no change	1.60689	no change	0.794031
230238	230855	-	AMET1_3	CDS	AMET1_0473	arCOG02673	1	1	U	-	OxaA/SpoJ/YidC translocase/secretase, sec-independent itegration of nascent memrane proteins into membrane	0.0834307	0.13906	0	0.105387	0.0707721	0.165616	no change	1.66677	OFF	0	no change	1.26317	no change	0.848274	no change	1.98508
230852	231418	-	AMET1_3	CDS	AMET1_0474	arCOG01039	1	1	F	AdkA	Archaeal adenylate kinase	1.19981	1.21526	1.09312	0.445987	0.633578	0.891962	no change	1.01288	no change	0.911072	no change	0.371714	no change	0.528065	no change	0.743418	yes
231415	231822	-	AMET1_3	CDS	AMET1_0475	arCOG00779	1	1	J	RplO	Ribosomal protein L15	0.83828	1.62237	0.963037	0.195501	1.84007	1.39118	no change	1.93535	no change	1.14883	DOWN	4.28785	no change	2.19506	no change	1.65956
231828	232268	-	AMET1_3	CDS	AMET1_0476	arCOG04086	1	1	J	RpmD	Ribosomal protein L30	8.8357	2.57765	3.76771	2.52166	2.78202	3.03078	DOWN	3.42781	no change	0.426419	DOWN	3.50393	DOWN	3.17601	no change	0.343015
232271	232900	-	AMET1_3	CDS	AMET1_0477	arCOG04087	1	1	J	RpsE	Ribosomal protein S5	2.72342	5.86672	3.78825	1.72591	1.90411	2.67825	no change	2.15418	no change	1.39099	no change	0.633729	no change	0.699161	no change	0.983416
232903	233460	-	AMET1_3	CDS	AMET1_0478	arCOG04088	1	1	J	RplR	Ribosomal protein L18	1.91692	2.41239	1.76861	0.943904	1.30591	2.28787	no change	1.25847	no change	0.922632	no change	0.492407	no change	0.681256	no change	1.19351
233457	233909	-	AMET1_3	CDS	AMET1_0479	arCOG04089	1	1	J	RPL19A	Ribosomal protein L19E	0.609838	1.45509	1.25743	0.0397112	1.21661	0.527606	no change	2.38603	no change	2.0619	DOWN	15.3569	no change	1.99496	no change	0.865157
233911	234249	-	AMET1_3	CDS	AMET1_0480	arCOG00781	1	1	J	RPL32	Ribosomal protein L32E	0.307899	0.175337	0.353722	0.13288	0.261183	0.889596	no change	0.569462	no change	1.14883	no change	0.431569	no change	0.848274	no change	2.88925
234252	234803	-	AMET1_3	CDS	AMET1_0481	arCOG04090	1	1	J	RplF	Ribosomal protein L6P	5.47464	2.41239	3.37976	2.78742	2.49556	3.5087	no change	0.440648	no change	0.617348	no change	0.509151	no change	0.45584	no change	0.6409
234787	235176	-	AMET1_3	CDS	AMET1_0482	arCOG04091	1	1	J	RpsH	Ribosomal protein S8	1.69046	2.33782	2.64949	1.29978	1.95634	2.01579	no change	1.38295	no change	1.56732	no change	0.768887	no change	1.15728	no change	1.19245
235189	235323	-	AMET1_3	CDS	AMET1_0483	arCOG00782	1	1	J	RpsN	Ribosomal protein S14	0.615798	0.624763	0.707445	0.157317	0.17356	0.733443	no change	1.01456	no change	1.14883	DOWN	3.91437	DOWN	3.54804	no change	1.19105
235313	235840	-	AMET1_3	CDS	AMET1_0484	arCOG04092	1	1	J	RplE	Ribosomal protein L5	0.842252	0.852499	0.967602	0.375729	0.304994	0.771299	no change	1.01217	no change	1.14883	no change	0.4461	no change	0.362117	no change	0.915757
235837	236529	-	AMET1_3	CDS	AMET1_0485	arCOG04093	1	1	J	RPS4A	Ribosomal protein S4E	1.60107	1.35836	1.53812	1.23105	1.13572	1.90932	no change	0.848402	no change	0.960681	no change	0.768887	no change	0.709351	no change	1.19252
236531	236878	-	AMET1_3	CDS	AMET1_0486	arCOG04094	1	1	J	RplX	Ribosomal protein L24	5.45875	10.3428	8.58518	4.19716	8.65441	12.1728	no change	1.89473	no change	1.57274	no change	0.768887	no change	1.58542	no change	2.22996
236891	237289	-	AMET1_3	CDS	AMET1_0487	arCOG04095	1	1	J	RplN	Ribosomal protein L14	3.1207	3.16412	2.64949	0.943904	1.04136	1.46452	no change	1.01391	no change	0.849005	DOWN	3.30617	no change	0.333694	no change	0.469292
237286	237618	-	AMET1_3	CDS	AMET1_0488	arCOG04096	1	1	J	RpsQ	Ribosomal protein S17	3.34319	3.38984	2.7248	1.82366	2.01195	3.98662	no change	1.01396	no change	0.815032	no change	0.545485	no change	0.601806	no change	1.19246
237628	237882	-	AMET1_3	CDS	AMET1_0489	arCOG00784	1	1	J	POP4	RNase P/RNase MRP subunit p29	0.266184	0.270059	0.12095	0.204665	0.225797	0.317037	no change	1.01456	no change	0.454386	no change	0.768887	no change	0.848274	no change	1.19105
237866	238075	-	AMET1_3	CDS	AMET1_0490	arCOG00785	1	1	J	RpmC	Ribosomal protein L29	2.20893	2.24108	2.53767	2.89739	1.87377	1.50474	no change	1.01456	no change	1.14883	no change	1.31167	no change	0.848274	no change	0.68121
238077	238964	-	AMET1_3	CDS	AMET1_0491	arCOG04097	1	2	J	RpsC	Ribosomal protein S3	1.93281	1.28379	1.93292	1.70452	1.63955	1.306	no change	0.664207	no change	1.00006	no change	0.881889	no change	0.848274	no change	0.675701
238964	239422	-	AMET1_3	CDS	AMET1_0492	arCOG04098	1	1	J	RplV	Ribosomal protein L22	2.54265	3.32535	2.25241	1.95501	2.15686	2.33756	no change	1.30783	no change	0.885853	no change	0.768887	no change	0.848274	no change	0.919339
239435	239833	-	AMET1_3	CDS	AMET1_0493	arCOG04099	1	1	J	RpsS	Ribosomal protein S19	6.07852	0.558256	5.30127	3.54804	2.231	7.25163	DOWN	10.8884	no change	0.872132	no change	0.583701	no change	0.367031	no change	1.19299
239839	240543	-	AMET1_3	CDS	AMET1_0494	arCOG04067	1	1	J	RplB	Ribosomal protein L2	0.252278	0.255951	0.289824	0.256595	0.363971	0.645903	no change	1.01456	no change	1.14883	no change	1.01711	no change	1.44273	no change	2.56028
240554	240805	-	AMET1_3	CDS	AMET1_0495	arCOG04072	1	1	J	RplW	Ribosomal protein L23	0.534354	0.280136	0.317209	0.410858	0.453278	0.63644	no change	0.524251	no change	0.593631	no change	0.768887	no change	0.848274	no change	1.19105
240806	241534	-	AMET1_3	CDS	AMET1_0496	arCOG04071	1	1	J	RplD	Ribosomal protein L4	10.2203	2.48091	8.59887	4.20327	6.34926	10.4433	DOWN	4.11955	no change	0.841356	no change	0.411269	no change	0.621243	no change	1.02182
241538	242485	-	AMET1_3	CDS	AMET1_0497	arCOG04070	1	1	J	RplC	Ribosomal protein L3	1.65272	1.46718	2.46008	1.11191	1.07338	2.55522	no change	0.887739	no change	1.4885	no change	0.672776	no change	0.64946	no change	1.54607
242499	243332	-	AMET1_3	CDS	AMET1_0498	arCOG04069	1	1	R	MTH1	RNA methyltransferase, SPOUT superfamily	0.29598	0.0604609	0.609315	0.227575	0.198836	0.279182	DOWN	4.8954	no change	2.05863	no change	0.768887	no change	0.671787	no change	0.943244
243615	244469	+	AMET1_3	CDS	AMET1_0499	arCOG04263	1	1	H	-	Pantoate kinase	0.139051	0.243859	0.0319491	0.0458206	0.0825674	0.165616	no change	1.75374	DOWN	4.35227	no change	0.329523	no change	0.593792	no change	1.19105		Pantothenate and CoA biosynthesis	7
244517	245623	-	AMET1_3	CDS	AMET1_0500	arCOG01000	1	1	E	PepP	Xaa-Pro aminopeptidase	0.238373	0.199521	0.0775907	0.0977505	0.107843	0.191642	no change	0.837011	no change	0.325501	no change	0.410073	no change	0.452413	no change	0.803956
245896	246774	-	AMET1_3	CDS	AMET1_0501	arCOG01159	1	1	S	-	Uncharacterized archaeal coiled-coil protein	1.10248	0.378888	2.16341	0.638433	0.935202	0.241327	no change	0.34367	no change	1.96232	no change	0.57909	no change	0.848274	DOWN	4.5684
246768	247415	-	AMET1_3	CDS	AMET1_0502	arCOG01158	2	1	E	SerB	Phosphoserine phosphatase	0.363519	0.368812	0.155181	0.279505	0.232537	0.432968	no change	1.01456	no change	0.426886	no change	0.768887	no change	0.639682	no change	1.19105		Serine, glycine biosynthesis	3
247424	248698	-	AMET1_3	CDS	AMET1_0503	arCOG00070	1	1	E	GlyA	Glycine/serine hydroxymethyltransferase	0.850198	2.34991	1.48107	1.33491	0.891391	1.87856	no change	2.76396	no change	1.74203	no change	1.57011	no change	1.04845	no change	2.20956		Serine, glycine biosynthesis	4
249093	249353	+	AMET1_3	CDS	AMET1_0504	arCOG01057	2	1	K	HxlR	DNA-binding transcriptional regulator, HxlR family	0.0933629	0.233782	0.107258	0.0717855	0.195466	0.27445	no change	2.50402	no change	1.14883	no change	0.768887	no change	2.09361	no change	2.9396
249673	250557	+	AMET1_3	CDS	AMET1_0505	arCOG04410	1	1	R	-	Predicted ATP-grasp domain fused to redox center	0.129119	0.0906914	0.0638982	0.0992779	0.109528	0.106468	no change	0.702387	no change	0.494879	no change	0.768887	no change	0.848274	no change	0.82457
250568	251140	+	AMET1_3	CDS	AMET1_0506	arCOG04311	1	1	F	-	5'-deoxynucleotidase, HD superfamily hydrolase	0.0417153	0	0	0.0320744	0	0	OFF	0	OFF	0	no change	0.768887	OFF	0	OFF	0
251272	251511	-	AMET1_3	CDS	AMET1_0507	arCOG02797	1	1	S	-	Uncharacterized protein	0	0	0	0	0	0	no		no		no		no		no
251623	252384	+	AMET1_3	CDS	AMET1_0508	arCOG00734	1	1	K	ArsR	Transcriptional regulator containing HTH domain, ArsR family	0.389343	0.395011	0.16431	0.242849	0.402727	0.118297	no change	1.01456	no change	0.422018	no change	0.62374	no change	1.03437	DOWN	3.29122
252885	253277	-	AMET1_3	CDS	AMET1_0509	arCOG00606	4	1	R	-	CBS domain	10.0395	10.1776	4.82432	7.71924	15.0846	5.00871	no change	1.01376	no change	0.480534	no change	0.768887	no change	1.50252	no change	0.498901
253449	254324	-	AMET1_3	CDS	AMET1_0510	arCOG01883	1	1	F	THY1	Thymidylate synthase	0.665459	0.673131	0.547699	0.435295	0.480239	0.674295	no change	1.01153	no change	0.82304	no change	0.654128	no change	0.721666	no change	1.01328		Thymidilate biosynthesis	7
254490	254906	+	AMET1_3	CDS	AMET1_0511	arCOG01008	1	1	V	NikR	Transcriptional regulator, CopG/Arc/MetJ family (DNA-binding and a metal-binding domains)	0.727039	2.41844	1.1456	1.83435	1.52665	1.19007	4 UP	3.32642	no change	1.57571	no change	2.52304	no change	2.09983	no change	1.63687
254995	255732	-	AMET1_3	CDS	AMET1_0512	arCOG00501	2	1	J	Rnz	Ribonuclease Z, beta-lactamase superfamily hydrolase	0	0	0	0	0	0	no		no		no		no		no
255729	256655	-	AMET1_3	CDS	AMET1_0513	arCOG00246	1	1	C	Mdh	Malate/lactate dehydrogenase	0.756835	0.47361	0.536289	0.358928	0.331955	0.555997	no change	0.625777	no change	0.708594	no change	0.474248	no change	0.438609	no change	0.734635	yes	TCA cycle	8
256678	257655	-	AMET1_3	CDS	AMET1_0514	arCOG01876	1	1	E	MetE	Methionine synthase II (cobalamin-independent)	1.34681	1.74329	2.22731	0.804914	1.00934	2.05128	no change	1.29438	no change	1.65377	no change	0.597645	no change	0.749434	no change	1.52306		Methionine biosynthesis	9
257645	258652	-	AMET1_3	CDS	AMET1_0515	arCOG01877	1	1	E	MetE	Methionine synthase II (cobalamin-independent)	0.270156	0.328504	0.310363	0.20772	0.229167	0.264986	no change	1.21598	no change	1.14883	no change	0.768887	no change	0.848274	no change	0.980861		Methionine biosynthesis	9
259028	259432	-	AMET1_3	CDS	AMET1_0516	arCOG01486	1	1	J	RnmV	5S rRNA maturation endonuclease (Ribonuclease M5), contains TOPRIM domain	0.0576069	0	0	0.0442932	0	0	OFF	0	OFF	0	no change	0.768887	OFF	0	OFF	0
259383	260693	-	AMET1_3	CDS	AMET1_0517	arCOG00689	1	1	F	AllB	Dihydroorotase	0.568123	0.401057	0.12095	0.233685	0.257812	0.416407	no change	0.705934	DOWN	4.69717	no change	0.411328	no change	0.453797	no change	0.732951		Pyrimidine biosynthesis	3
260680	261285	-	AMET1_3	CDS	AMET1_0518	arCOG01336	1	1	S	AMMECR1	Uncharacterized protein	0.143024	0.145106	0.0981294	0.0656761	0.246017	0.345428	no change	1.01456	no change	0.686105	no change	0.459197	no change	1.72011	no change	2.41518
261689	262948	+	AMET1_3	CDS	AMET1_0519	arCOG01242	4	1	X	XerC	XerD/XerC family integrase	0	0	0	0	0	0	no		no		no		no		no
262959	263609	-	AMET1_3	CDS	AMET1_0520	arCOG09158	1	1	L	-	PIN family nuclease	0	0	0	0	0	0	no		no		no		no		no
263626	264564	-	AMET1_3	CDS	AMET1_0521	arCOG08185	1	1	S	-	Uncharacterized protein	0	0	0	0	0	0	no		no		no		no		no
264726	264905	-	AMET1_3	CDS	AMET1_0522	arCOG01009	2	1	K	-	Transcriptional regulator, contains N-terminal RHH domain	0	0.153168	0.173438	0	0	0	ON		ON		no		no		no
265027	265143	+	AMET1_3	CDS	AMET1_0523						hypothetical protein	0	0	0	0	0	0	no		no		no		no		no
265140	265346	+	AMET1_3	CDS	AMET1_0524						hypothetical protein	0	0	0	0	0	0	no		no		no		no		no
265339	265476	+	AMET1_3	CDS	AMET1_0525						hypothetical protein	0	0	0	0	0	0	no		no		no		no		no
265473	265787	+	AMET1_3	CDS	AMET1_0526						hypothetical protein	0	0	0	0	0	0	no		no		no		no		no
265951	267132	+	AMET1_3	CDS	AMET1_0527	arCOG02242	2	1	K	-	Transcriptional regulator, contains HTH domain	0	0	0	0	0	0	no		no		no		no		no
267132	267368	+	AMET1_3	CDS	AMET1_0528						hypothetical protein	0	0	0	0	0	0	no		no		no		no		no
267372	267566	+	AMET1_3	CDS	AMET1_0529						hypothetical protein	0	0	0	0	0	0	no		no		no		no		no
267782	268231	-	AMET1_3	CDS	AMET1_0530						hypothetical protein	0	0	0	0	0	0	no		no		no		no		no
268462	268704	+	AMET1_3	CDS	AMET1_0531						hypothetical protein	0	0	0	0	0	0	no		no		no		no		no
269035	269415	+	AMET1_3	CDS	AMET1_0532						hypothetical protein	0	0.890791	0.303517	0	0	0	ON		ON		no		no		no
269511	269837	+	AMET1_3	CDS	AMET1_0533						hypothetical protein	0	0	0	0	0	0	no		no		no		no		no
269990	270736	+	AMET1_3	CDS	AMET1_0534						hypothetical protein	0	0	0	0	0	0	no		no		no		no		no
271266	271508	-	AMET1_3	CDS	AMET1_0535						hypothetical protein	0	0.110845	0	0	0	0	ON		no		no		no		no
271909	272151	-	AMET1_3	CDS	AMET1_0536						hypothetical protein	0	0	0	0	0	0	no		no		no		no		no
272151	272654	-	AMET1_3	CDS	AMET1_0537	arCOG06811	1	1	V	-	Restriction endonuclease, HNH family	0	0.110845	0.0547699	0	0	0	ON		ON		no		no		no
273254	273808	+	AMET1_3	CDS	AMET1_0538	arCOG01241	4	1	X	XerC	XerD/XerC family integrase	0	0	0	0	0	0	no		no		no		no		no
274044	274379	-	AMET1_3	CDS	AMET1_0539						hypothetical protein	0	0.0745685	0	0	0	0	ON		no		no		no		no
274900	275217	+	AMET1_3	CDS	AMET1_0540						hypothetical protein	0	0.0745685	0	0	0	0	ON		no		no		no		no
275315	275944	+	AMET1_3	CDS	AMET1_0541						hypothetical protein	0	0	0	0	0	0	no		no		no		no		no
276468	277133	+	AMET1_3	CDS	AMET1_0542						hypothetical protein	0	0	0	0	0	0	no		no		no		no		no
277540	277968	-	AMET1_3	CDS	AMET1_0543						hypothetical protein	0	0	0	0	0	0	no		no		no		no		no
278292	281294	-	AMET1_3	CDS	AMET1_0544	arCOG00878	2	1	V	-	Type I site-specific restriction-modification system, R (restriction) subunit or related helicase	0	0.066507	0.0753086	0.00610941	0	0	ON		ON		ON		no		no
281275	282492	-	AMET1_3	CDS	AMET1_0545	arCOG02628	1	1	V	HsdS	Restriction endonuclease S subunit	0	0	0	0	0	0	no		no		no		no		no
282489	283034	-	AMET1_3	CDS	AMET1_0546	arCOG02632	4	1	V	HsdM	Type I restriction-modification system methyltransferase subunit	0	0	0	0	0	0	no		no		no		no		no
284596	285543	+	AMET1_3	CDS	AMET1_0547						hypothetical protein	0	0	0	0	0	0	no		no		no		no		no
285872	286441	+	AMET1_3	CDS	AMET1_0548						hypothetical protein	0	0.707393	0.80101	0	0	0	ON		ON		no		no		no
286545	287018	+	AMET1_3	CDS	AMET1_0549						hypothetical protein	0	0	0	0	0	0	no		no		no		no		no
287011	287790	+	AMET1_3	CDS	AMET1_0550						hypothetical protein	0	0	0	0	0	0	no		no		no		no		no
288028	288312	-	AMET1_3	CDS	AMET1_0551	arCOG11555	1	1	S	-	Uncharacterized protein	0	1.62035	1.20266	0	0.0741422	0.104102	ON		ON		no		ON		ON
288505	288783	-	AMET1_3	CDS	AMET1_0552						hypothetical protein	0	1.10845	0.47239	0	0	0	ON		ON		no		no		no
289165	290832	+	AMET1_3	CDS	AMET1_0553	arCOG05096	1	1	S	-	Uncharacterized membrane protein	0	0.0423226	0	0	0	0	ON		no		no		no		no
290871	291188	+	AMET1_3	CDS	AMET1_0554						hypothetical protein	0	0	0	0	0	0	no		no		no		no		no
291554	292456	-	AMET1_3	CDS	AMET1_0555	arCOG06585	1	1	L	-	PD-(DE)xK superfamily endonuclease	0	0.0544148	0.029667	0	0	0	ON		ON		no		no		no
292459	293538	-	AMET1_3	CDS	AMET1_0556	arCOG06586	1	1	S	-	hypothetical protein	0	0.126968	0.0228208	0	0	0	ON		ON		no		no		no
295079	295669	+	AMET1_3	CDS	AMET1_0557						hypothetical protein	0	0	0	0	0	0	no		no		no		no		no
295670	297292	+	AMET1_3	CDS	AMET1_0558	arCOG07782	3	1	X	-	Major capsid protein of His2 family of spindle-shaped haloviruses	0	0	0	0	0	0	no		no		no		no		no
297295	297828	+	AMET1_3	CDS	AMET1_0559	arCOG08168	3	1	X	-	Spindle-shaped haloviruses associated protein	0	0	0	0	0	0	no		no		no		no		no
297839	298093	+	AMET1_3	CDS	AMET1_0560						hypothetical protein	0	0	0	0	0	0	no		no		no		no		no
298155	298907	+	AMET1_3	CDS	AMET1_0561				X		Protein gp31 of His2 family of spindle-shaped haloviruses	0	0	0	0	0	0	no		no		no		no		no
298894	300048	+	AMET1_3	CDS	AMET1_0562	arCOG08166	3	1	R	-	Predicted ATPase, AAA+ superfamily	0	0	0	0	0	0	no		no		no		no		no
300305	301498	-	AMET1_3	CDS	AMET1_0563	arCOG02416	8	1	N	-	Pilin/Flagellin, PilA family	0	0	0.0228208	0	0	0	no		ON		no		no		no
301940	302686	+	AMET1_3	CDS	AMET1_0564	arCOG08163	2		E	SprT	Zn-dependent metalloprotease, SprT family	0	0	0	0	0	0	no		no		no		no		no
303034	303300	+	AMET1_3	CDS	AMET1_0565						hypothetical protein	0	0	0	0	0	0	no		no		no		no		no
303752	303907	+	AMET1_3	CDS	AMET1_0566						hypothetical protein	0	0	0	0	0	0	no		no		no		no		no
304028	305416	-	AMET1_3	CDS	AMET1_0567	arCOG04120	1	1	G	PykF	Pyruvate kinase	0.242346	0	0.278414	0.186337	0.102788	0.331233	OFF	0	no change	1.14883	no change	0.768887	no change	0.424137	no change	1.36677		Glycolysis	9
305703	306485	+	AMET1_3	CDS	AMET1_0568	arCOG01919	2	1	U	TatC	Sec-independent protein secretion pathway component TatC	0	0	0.0342312	0	0	0	no		ON		no		no		no
306631	307020	-	AMET1_3	CDS	AMET1_0569	arCOG01863	1	1	J	MBF1	Ribosome-binding protein aMBF1, translation factor, contains Zn-ribbon and HTH domains	1.54347	2.83763	1.29622	0.867536	0.957108	2.48898	no change	1.83848	no change	0.839811	no change	0.56207	no change	0.620102	no change	1.61259
307092	308324	+	AMET1_3	CDS	AMET1_0570	arCOG01306	1	1	O	RPT1	ATP-dependent 26S proteasome regulatory subunit	0.806496	0.25192	1.58376	0.436823	0.328585	0.208203	DOWN	3.20139	no change	1.96376	no change	0.54163	no change	0.407422	DOWN	3.8736
308402	309490	-	AMET1_3	CDS	AMET1_0571	arCOG01596	1	1	E	PylC	(3R)-3-methyl-D-ornithine--L-lysine ligase, pyrrolysine biosynthesis protein	0.0675391	0.0201536	0.0228208	0.0733129	0.0370711	0	DOWN	3.35121	no change	0.33789	no change	1.08549	no change	0.548883	OFF	0		Arginine biosynthesis	9
309657	310412	-	AMET1_3	CDS	AMET1_0572	arCOG00576	2	1	P	-	Predicted divalent heavy-metal cations transporter	0	0	0	0	0	0	no		no		no		no		no
311088	312170	-	AMET1_3	CDS	AMET1_0573	arCOG00614	2	2	R	SpoIVFB	GNAT superfamily acetyltransferase fused to inactivated Zn-dependent protease of M50 family	0	0	0	0	0	0	no		no		no		no		no
312323	313660	+	AMET1_3	CDS	AMET1_0574	arCOG02318	1	2	T	Tar	Sensory protein; contains PAS, HAMP and Methyl-accepting chemotaxis-like domain	0	0	0	0.0137462	0.0151654	0	no		no		ON		ON		no
313663	314199	+	AMET1_3	CDS	AMET1_0575	arCOG02395	2	1	N	CheW	Chemotaxis signal transduction protein	0.339682	0	0.278414	0.352818	0.205576	0	OFF	0	no change	0.81963	no change	1.03867	no change	0.605201	OFF	0
314852	315979	+	AMET1_3	CDS	AMET1_0576	arCOG02416	8	1	N	-	Pilin/Flagellin, PilA family	0.0198644	0	0	0	0.0168505	0	OFF	0	OFF	0	OFF	0	no change	0.848274	OFF	0
316211	318721	-	AMET1_3	CDS	AMET1_0577	arCOG02333	1	4	T	-	Signal transduction histidine kinase, contains REC and PAS domains	0.0278102	0	0.0205387	0.0213829	0.0235907	0	OFF	0	no change	0.738531	no change	0.768887	no change	0.848274	OFF	0
319525	319836	-	AMET1_3	CDS	AMET1_0578	arCOG01758	1	1	J	RpsJ	Ribosomal protein S10	3.93912	3.99244	4.52536	1.46779	2.33548	2.27604	no change	1.01354	no change	1.14883	no change	0.372618	no change	0.592893	no change	0.577804
319855	321126	-	AMET1_3	CDS	AMET1_0579	arCOG01561	1	1	J	TEF1	Translation elongation factor EF-1 alpha, GTPase	9.50514	9.63142	11.9512	11.4551	9.65533	10.3699	no change	1.01329	no change	1.25735	no change	1.20515	no change	1.0158	no change	1.09098
321164	323341	-	AMET1_3	CDS	AMET1_0580	arCOG01559	1	1	J	FusA	Translation elongation factor G, EF-G (GTPase)	3.13262	4.16173	3.05342	2.28186	2.38266	2.40144	no change	1.32851	no change	0.974717	no change	0.72842	no change	0.760596	no change	0.766589
323364	323921	-	AMET1_3	CDS	AMET1_0581	arCOG04254	1	1	J	RpsG	Ribosomal protein S7	2.98761	5.65108	5.21227	2.83324	3.12577	5.41329	no change	1.8915	no change	1.74463	no change	0.948329	no change	1.04624	no change	1.81191
323927	324355	-	AMET1_3	CDS	AMET1_0582	arCOG04255	1	1	J	RpsL	Ribosomal protein S12	1.76992	3.11978	2.03333	1.36087	1.12561	2.11042	no change	1.76267	no change	1.14883	no change	0.768887	no change	0.635967	no change	1.19238
324589	325020	-	AMET1_3	CDS	AMET1_0583	arCOG01760	1	1	K	NusA	Transcription elongation factor	0.351601	0.356719	0.823831	0.270341	0.298254	0.158518	no change	1.01456	no change	2.34309	no change	0.768887	no change	0.848274	no change	0.450848
325013	325330	-	AMET1_3	CDS	AMET1_0584	arCOG01752	1	1	J	RPL30	Ribosomal protein L30E	0	0.203552	0.696034	0.0641488	0.313419	0.0993698	ON		ON		ON		ON		ON
325334	326467	-	AMET1_3	CDS	AMET1_0585	arCOG04256	1	1	K	RpoC/Rpo11	DNA-directed RNA polymerase subunit A''	1.19981	2.10807	2.95301	1.28909	0.716146	1.99922	no change	1.757	no change	2.46123	no change	1.07441	no change	0.596882	no change	1.66628
326464	329094	-	AMET1_3	CDS	AMET1_0586	arCOG04257	1	1	K	RpoC/Rpo3	DNA-directed RNA polymerase subunit A'	1.14816	1.86623	1.31904	0.840044	0.882966	1.06704	no change	1.6254	no change	1.14883	no change	0.73164	no change	0.769023	no change	0.929346
329109	330923	-	AMET1_3	CDS	AMET1_0587	arCOG01762	2	1	K	RpoB/Rpo2	DNA-directed RNA polymerase subunit B	1.55737	2.35798	2.1908	1.04318	1.51317	1.7366	no change	1.51407	no change	1.40673	no change	0.669834	no change	0.97162	no change	1.11509
330937	332430	-	AMET1_3	CDS	AMET1_0588	arCOG01762	2	1	K	RpoB/Rpo2	DNA-directed RNA polymerase subunit B	1.44017	2.02141	1.65451	1.41433	1.12393	2.02525	no change	1.40359	no change	1.14883	no change	0.982055	no change	0.780412	no change	1.40626
332427	332690	-	AMET1_3	CDS	AMET1_0589	arCOG04258	1	1	K	RPB5	DNA-directed RNA polymerase, subunit H, RpoH/RPB5	0.484692	0.491749	0.556827	0.195501	0.70435	0.991332	no change	1.01456	no change	1.14883	no change	0.403351	no change	1.45319	no change	2.04528
333495	333734	+	AMET1_3	CDS	AMET1_0590	arCOG04427	1	1	O	HypC	Hydrogenase maturation factor	0	0	0	0	0	0	no		no		no		no		no
333815	334891	+	AMET1_3	CDS	AMET1_0591	arCOG04428	1	1	O	HypD	Hydrogenase maturation factor	0.256251	0.0725531	0.155181	0.161899	0.178615	0.501581	DOWN	3.53191	no change	0.605583	no change	0.631799	no change	0.697031	no change	1.95738
334909	335277	+	AMET1_3	CDS	AMET1_0592	arCOG04426	1	1	R	HybF	Zn finger protein HypA/HybF (possibly regulating hydrogenase expression)	0	0	0	0	0	0	no		no		no		no		no
335307	336332	+	AMET1_3	CDS	AMET1_0593	arCOG00636	3	1	O	HypE	Hydrogenase maturation factor	0.0496611	0.153168	0.173438	0.0626214	0.0960478	0.0970038	no change	3.08426	4 UP	3.49243	no change	1.26098	no change	1.93406	no change	1.95332
336427	337878	-	AMET1_3	CDS	AMET1_0594	arCOG04281	1		L	DnaG	DNA primase (bacterial type)	2.491	2.52525	2.63352	1.62205	1.64461	2.12462	no change	1.01375	no change	1.05721	no change	0.651163	no change	0.66022	no change	0.852918
338326	338790	-	AMET1_3	CDS	AMET1_0595	arCOG04429	2		C	HyaD	Ni,Fe-hydrogenase maturation factor	0	0	0	0	0	0	no		no		no		no		no
339101	339844	-	AMET1_3	CDS	AMET1_0596	arCOG02478	1	1	C	FdhI	Cytochrome b subunit of formate dehydrogenase	0.339682	0.272074	0.390236	0.158845	0.358915	0.319403	no change	0.800967	no change	1.14883	no change	0.467627	no change	1.05662	no change	0.940299	yes
339845	341575	-	AMET1_3	CDS	AMET1_0597	arCOG01550	1	1	C	HyaB	Ni,Fe-hydrogenase I large subunit	0.925683	0.866606	1.92836	1.2005	0.84758	0.941647	no change	0.93618	no change	2.08317	no change	1.29688	no change	0.915626	no change	1.01725	yes
341596	342789	-	AMET1_3	CDS	AMET1_0598	arCOG02474	1	1	C	HyaA	Ni,Fe-hydrogenase I small subunit	0.119187	0.153168	0.212233	0.116079	0.15671	0.141957	no change	1.28511	no change	1.78068	no change	0.973924	no change	1.31482	no change	1.19105	yes
343078	344505	-	AMET1_3	CDS	AMET1_0599	arCOG00402	1	1	J	ProS	Prolyl-tRNA synthetase	0.778686	0.790023	0.983576	0.658289	0.660539	1.11909	no change	1.01456	no change	1.26312	no change	0.845384	no change	0.848274	no change	1.43715
344951	345808	-	AMET1_3	CDS	AMET1_0600	arCOG02177	1	1	S	-	Uncharacterized membrane protein	0	0	0	0	0	0.0331233	no		no		no		no		ON
345869	346927	+	AMET1_3	CDS	AMET1_0601	arCOG00982	1	1	C	GldA	Glycerol dehydrogenase or related enzyme	0.929656	1.38455	0.935653	0.714801	1.02114	2.64513	no change	1.48932	no change	1.00645	no change	0.768887	no change	1.09841	no change	2.84528	yes	Isoprenoid (branch) mevalonate biosynthesis (start: 3-hydroxy-3-methylglutaril-CoA) (biosynthesis of steroids) ARCHAEA, EU & some bacteria	2
347051	347395	+	AMET1_3	CDS	AMET1_0602	arCOG04477	1	1	R	-	Predicted metal binding protein, contains two cysteine clusters	0.711147	1.05	1.69558	0.36351	0.401042	0.849375	no change	1.47649	no change	2.3843	no change	0.51116	no change	0.563936	no change	1.19437
347472	348221	+	AMET1_3	CDS	AMET1_0603	arCOG00980	1	1	O	SlpA	FKBP-type peptidyl-prolyl cis-trans isomerase 2	0.752862	0.763823	1.22548	0.578866	0.638634	0.747639	no change	1.01456	no change	1.62776	no change	0.768887	no change	0.848274	no change	0.993062
348319	348873	+	AMET1_3	CDS	AMET1_0604	arCOG01723	1	1	F	CyaB	Adenylate cyclase, class 2 (thermophilic)	0.415167	0.153168	0.255593	0.116079	0.188725	0.179812	no change	0.36893	no change	0.615639	DOWN	3.5766	no change	0.454577	no change	0.433108
349171	349815	-	AMET1_3	CDS	AMET1_0605	arCOG01145	1	1	R	-	Phosphohydrolase, Icc/MPP superfamily	0.754849	0.610655	0.419903	0.580394	0.51057	0.565461	no change	0.808977	no change	0.556274	no change	0.768887	no change	0.676387	no change	0.749105
350540	351337	-	AMET1_3	CDS	AMET1_0606	arCOG02037	1	1	K	-	Sugar-specific transcriptional regulator TrmB	0.192685	0.0624763	0.114104	0.0213829	0.0842525	0.0331233	no change	0.32424	no change	0.592178	DOWN	9.01117	no change	0.437255	DOWN	5.81722
351382	355104	-	AMET1_3	CDS	AMET1_0607	arCOG02174	1	2	R	-	Predicted exporter of the RND superfamily	0.0317831	0.00604609	0.00684624	0.0198556	0	0	DOWN	5.2568	DOWN	4.64242	no change	0.624721	OFF	0	OFF	0
355274	355831	+	AMET1_3	CDS	AMET1_0608	arCOG00087	1	1	F	GuaA	GMP synthase - Glutamine amidotransferase domain	0.0456882	0	0	0.0351291	0.0859375	0.0544168	OFF	0	OFF	0	no change	0.768887	no change	1.88096	no change	1.19105		Purine biosynthesis	15
356224	356781	-	AMET1_3	CDS	AMET1_0609	arCOG06069	1	1	R	-	Putative redox-active protein	0.0417153	0.233782	0	0.0320744	0	0	4 UP	5.60423	OFF	0	no change	0.768887	OFF	0	OFF	0
356889	357782	-	AMET1_3	CDS	AMET1_0610	arCOG01001	1	1	J	Map	Methionine aminopeptidase	0	0.274089	0.102694	0	0	0.0662465	ON		ON		no		no		ON
357807	358205	-	AMET1_3	CDS	AMET1_0611	arCOG01946	1	1	J	RPS6A	Ribosomal protein S6E/S10	3.05118	4.15568	4.71021	3.15245	1.9159	3.63883	no change	1.36199	no change	1.54374	no change	1.03319	no change	0.627922	no change	1.1926
358340	360106	-	AMET1_3	CDS	AMET1_0612	arCOG01560	1	1	J	InfB	Translation initiation factor 2 (IF-2; GTPase)	1.37263	1.20317	0.476955	0.416967	0.544271	0.541802	no change	0.876543	no change	0.347474	DOWN	3.29195	no change	0.396516	no change	0.394717
360215	360406	-	AMET1_3	CDS	AMET1_0613	arCOG04244	1	1	K	RPB10	DNA-directed RNA polymerase, subunit N (RpoN/RPB10)	1.39051	1.41075	2.84119	0.279505	1.17953	0.432968	no change	1.01456	no change	2.04327	DOWN	4.9749	no change	0.848274	DOWN	3.21158
360414	360815	-	AMET1_3	CDS	AMET1_0614	arCOG04243	1	1	J	RpsI	Ribosomal protein S9	3.73452	3.78485	5.69835	5.04943	4.20757	4.45271	no change	1.01348	no change	1.52586	no change	1.3521	no change	1.12667	no change	1.19231
360817	361230	-	AMET1_3	CDS	AMET1_0615	arCOG04242	1	1	J	RplM	Ribosomal protein L13	1.01309	1.85817	2.10408	1.40822	0.859375	1.20663	no change	1.83416	no change	2.0769	no change	1.39003	no change	0.848274	no change	1.19105
361248	361604	-	AMET1_3	CDS	AMET1_0616	arCOG00780	1	1	J	RPL18A	Ribosomal protein L18E	3.97289	4.02871	3.30673	2.21313	2.44164	2.47005	no change	1.01405	no change	0.832325	no change	0.557059	no change	0.614574	no change	0.621726
361678	362094	-	AMET1_3	CDS	AMET1_0617	arCOG04313	1	1	F	Ndk	Nucleoside diphosphate kinase	1.37065	4.26854	2.79327	0.77895	2.0625	2.18613	no change	3.11425	no change	2.03792	no change	0.568308	no change	1.50476	no change	1.59497	yes	Pyrimidine biosynthesis	8
362095	362268	-	AMET1_3	CDS	AMET1_0618	arCOG01950	1	1	J	RPL24A	Ribosomal protein L24E	0.452909	0.459503	0.520314	0.123716	0.384191	0.539436	no change	1.01456	no change	1.14883	DOWN	3.66089	no change	0.848274	no change	1.19105
362274	362486	-	AMET1_3	CDS	AMET1_0619	arCOG04314	1	1	J	RPS28A	Ribosomal protein S28E/S33	18.6368	3.9884	7.6404	23.8633	9.46661	2.73267	DOWN	4.67275	no change	0.409963	no change	1.28044	no change	0.507952	DOWN	6.82001
362566	362937	-	AMET1_3	CDS	AMET1_0620	arCOG01751	1	1	J	Rpl7Ae	Ribosomal protein L7AE	0.303926	0.308351	0.559109	0.374201	0.412837	0.579657	no change	1.01456	no change	1.83962	no change	1.23122	no change	1.35835	no change	1.90723
363230	364891	-	AMET1_3	CDS	AMET1_0621	arCOG04302	1	1	J	GlnS	Glutamyl- or glutaminyl-tRNA synthetase	0.613811	1.17496	0.593341	0.604831	0.401042	0.51341	no change	1.9142	no change	0.96665	no change	0.98537	no change	0.653363	no change	0.83643		Heme biosynthesis	1
364910	366247	-	AMET1_3	CDS	AMET1_0622	arCOG00546	1	1	J	RnjA	mRNA degradation ribonuclease J1/J2	0.768754	1.05605	1.19809	0.884337	0.722886	1.37225	no change	1.37372	no change	1.55849	no change	1.15035	no change	0.940335	no change	1.78503
366643	367695	-	AMET1_3	CDS	AMET1_0623	arCOG00613	1	1	H	LldD/Idi	FMN-dependent dehydrogenase, includes L-lactate dehydrogenase and type II isopentenyl diphosphate isomerase	0.540313	0.63484	0.534007	0.482643	0.394301	0.645903	no change	1.17495	no change	0.988328	no change	0.893266	no change	0.729765	no change	1.19542	yes	Isoprenoid deoxyxylylose/non-mevalonate pathway of terpenoid biosynthesis	1
367931	368686	-	AMET1_3	CDS	AMET1_0624	arCOG00860	1	1	I	-	Isopentenyl phosphate kinase, enzyme of modified mevalonate pathway	1.13227	0.447411	0.408492	0.339072	0.559436	0.527606	no change	0.395144	no change	0.360772	DOWN	3.33933	no change	0.494082	no change	0.465971		Isoprenoid mevalonate biosynthesis, Alternative route	4
368683	369666	-	AMET1_3	CDS	AMET1_0625	arCOG01028	1	1	I	ERG12	Mevalonate kinase	0.373452	0.314397	0.232772	0.342127	0.377451	0.733443	no change	0.841868	no change	0.623299	no change	0.916121	no change	1.01071	no change	1.96396		Isoprenoid mevalonate biosynthesis	3
369896	370669	-	AMET1_3	CDS	AMET1_0626	arCOG01728	1	1	R	Mho1	Predicted class III extradiol dioxygenase, MEMO1 family	0.347628	0.27812	0.123232	0.40933	0.178615	0.326501	no change	0.800052	no change	0.354495	no change	1.1775	no change	0.513812	no change	0.939225		Isoprenoid mevalonate biosynthesis, Alternative route	5
370923	371543	-	AMET1_3	CDS	AMET1_0627	arCOG04245	1	1	J	RpsB	Ribosomal protein S2	1.45805	1.47726	2.48062	1.66023	3.23024	1.73897	no change	1.01318	no change	1.70133	no change	1.13867	no change	2.21545	no change	1.19267
371564	372805	-	AMET1_3	CDS	AMET1_0628	arCOG01169	1	1	G	Eno	Enolase	0.953493	0.967375	0.871754	1.01722	0.808824	1.27051	no change	1.01456	no change	0.914274	no change	1.06683	no change	0.848274	no change	1.33248	yes	Glycolysis/Gluconeogenesis	8
372933	373166	-	AMET1_3	CDS	AMET1_0629	arCOG01268	1	1	K	Rpo6/RpoZ	DNA-directed RNA polymerase subunit K/omega	1.06275	3.02305	2.07213	1.38684	0.901501	1.26578	no change	2.84456	no change	1.94978	no change	1.30495	no change	0.848274	no change	1.19105
373287	373460	+	AMET1_3	CDS	AMET1_0630						Acetamidase/formamidase, fragment	0	0	0	0	0	0	no		no		no		no		no
373657	373983	+	AMET1_3	CDS	AMET1_0631						hypothetical protein	0.0754849	0	0	0	0.0640319	0	OFF	0	OFF	0	OFF	0	no change	0.848274	OFF	0
374352	375029	-	AMET1_3	CDS	AMET1_0632	arCOG01330	4	1	S	-	Uncharacterized membrane protein	0	0	0	0	0	0	no		no		no		no		no
375755	376426	+	AMET1_3	CDS	AMET1_0633	arCOG02291	2	1	R	-	HAD superfamily hydrolase	0.309885	0.0342612	0.271567	0.13288	0.33701	0	DOWN	9.04479	no change	0.876348	no change	0.428803	no change	1.08753	OFF	0
376449	377126	-	AMET1_3	CDS	AMET1_0634	arCOG00302	2	1	R	-	Metal-dependent phosphoesterase (PHP family)	0.125146	0.185413	0	0.0274923	0.106158	0.149055	no change	1.48158	OFF	0	DOWN	4.55203	no change	0.848274	no change	1.19105
377296	378672	+	AMET1_3	CDS	AMET1_0635	arCOG00517	1	3	R	-	Rhodanese Homology Domain fused to Zn-dependent hydrolase of beta-lactamase superfamily	0.210563	0.284166	0.086719	0.316162	0.390931	0.177446	no change	1.34955	no change	0.411843	no change	1.50151	no change	1.8566	no change	0.842721
378768	379007	-	AMET1_3	CDS	AMET1_0636	arCOG12677	1		S	-	Uncharacterized protein	38.9999	39.5435	28.7633	12.3379	80.0634	19.1381	no change	1.01394	no change	0.737524	no change	0.316359	no change	2.05292	no change	0.490723
379106	379873	+	AMET1_3	CDS	AMET1_0637	arCOG00069	1	1	H	NadE	NH3-dependent NAD+ synthetase	0.208577	0.066507	0	0.160372	0.0556066	0.0780762	no change	0.318861	OFF	0	no change	0.768887	DOWN	3.75093	no change	0.374329		NAD biosynthesis	6
379877	380374	-	AMET1_3	CDS	AMET1_0638	arCOG00848	1	1	R	RimI	Acetyltransferase, GNAT family	0.184739	0.110845	0.0547699	0	0.0926777	0	no change	0.600008	DOWN	3.37301	OFF	0	no change	0.501667	OFF	0
381244	381792	+	AMET1_3	CDS	AMET1_0639	arCOG02017	1	1	C	RutF	NADH-FMN oxidoreductase RutF, flavin reductase (DIM6/NTAB) family	0.170834	0.173321	0.413056	0.276451	0.217371	0.305207	no change	1.01456	no change	2.41788	no change	1.61824	no change	1.27241	no change	1.78657
381841	382947	+	AMET1_3	CDS	AMET1_0640	arCOG01803	3	2	P	TauA	ABC-type nitrate/sulfonate/bicarbonate transport system, periplasmic component	0.0973358	0.0987528	0.148335	0.186337	0.138174	0.153787	no change	1.01456	no change	1.52395	no change	1.91437	no change	1.41956	no change	1.57996	yes
382995	383357	-	AMET1_3	CDS	AMET1_0641	arCOG14997	1	1	S	-	Uncharacterized membrane protein	0	0	0	0	0	0	no		no		no		no		no
383471	383584	+	AMET1_3	CDS	AMET1_0642						hypothetical protein	0.276116	0.280136	0.317209	0.212302	0.234222	0	no change	1.01456	no change	1.14883	no change	0.768887	no change	0.848274	OFF	0
383581	383775	+	AMET1_3	CDS	AMET1_0643	arCOG00535	1	1	H	ThiS	Sulfur transfer protein involved in thiamine biosynthesis	0	0	0.173438	0	0	0	no		ON		no		no		no			Thiamine (B1) biosynthesis	2
383855	384616	-	AMET1_3	CDS	AMET1_0644	arCOG00576	2	1	P	-	Predicted divalent heavy-metal cations transporter	0	0	0	0	0	0	no		no		no		no		no
384813	385499	-	AMET1_3	CDS	AMET1_0645	arCOG00232	1	1	P	PhoU	Phosphate uptake regulator	1.52162	1.54175	0.442723	0.560538	0.903186	1.05521	no change	1.01323	DOWN	3.43695	no change	0.368383	no change	0.59357	no change	0.693481
385540	386400	-	AMET1_3	CDS	AMET1_0646	arCOG00231	1	1	P	PstB	ABC-type phosphate transport system, ATPase component	0.599906	0.427257	0.399364	0.267287	0.429687	0.156152	no change	0.712207	no change	0.665711	no change	0.445547	no change	0.716258	DOWN	3.8418	yes
386408	387301	-	AMET1_3	CDS	AMET1_0647	arCOG00168	2	1	P	PstA	ABC-type phosphate transport system, permease component	0.0278102	0.0584455	0	0.0213829	0.0488664	0	no change	2.10159	OFF	0	no change	0.768887	no change	1.75714	OFF	0	yes
387301	388206	-	AMET1_3	CDS	AMET1_0648	arCOG00167	2	1	P	PstC	ABC-type phosphate transport system, permease component	0.0278102	0.0282151	0.0319491	0.0213829	0	0	no change	1.01456	no change	1.14883	no change	0.768887	OFF	0	OFF	0	yes
388252	389241	-	AMET1_3	CDS	AMET1_0649	arCOG00213	2	1	P	PstS	ABC-type phosphate transport system, periplasmic component	0.38537	0.183398	0.086719	0.082477	0.276348	0.267352	no change	0.475901	DOWN	4.4439	DOWN	4.67246	no change	0.717098	no change	0.693754	yes
389354	390382	+	AMET1_3	CDS	AMET1_0650	arCOG00318	1	1	P	PhoU	Phosphate uptake regulator	0.568123	0.497795	0.244182	0.163427	0.481924	0.503947	no change	0.876209	no change	0.429806	DOWN	3.47632	no change	0.848274	no change	0.887038
390403	391668	+	AMET1_3	CDS	AMET1_0651	arCOG02741	1	1	H	ThiC	Thiamine biosynthesis protein ThiC	0.0834307	0.0382919	0.0433595	0.129825	0.0151654	0	no change	0.458967	no change	0.519707	no change	1.55608	DOWN	5.50137	OFF	0		Thiamine (B1) biosynthesis	1
391789	393318	+	AMET1_3	CDS	AMET1_0652	arCOG02092	2	1	E	LeuA	Isopropylmalate/homocitrate/citramalate synthase	0.218509	0.41315	0.155181	0.193974	0.185355	0.340696	no change	1.89077	no change	0.710183	no change	0.887715	no change	0.848274	no change	1.55919		Ile, Leu, Val biosynthesis	6
393426	395123	-	AMET1_3	CDS	AMET1_0653	arCOG03257	2	1	S	-	Cell surface protein	0	0	0.0159746	0	0	0	no		ON		no		no		no
395422	396408	+	AMET1_3	CDS	AMET1_0654	arCOG03257	2	1	S	-	Cell surface protein	0.113227	0.0826299	0.0935653	0.0870591	0.0960478	0.137225	no change	0.72977	no change	0.826349	no change	0.768887	no change	0.848274	no change	1.21194
396465	397067	-	AMET1_3	CDS	AMET1_0655	arCOG06202	1	1	Q	-	SAM-dependent methyltransferase	0.202617	0.487718	0.0958473	0.285615	0.237592	0.241327	no change	2.40709	no change	0.473046	no change	1.40963	no change	1.17261	no change	1.19105
397078	397950	-	AMET1_3	CDS	AMET1_0656	arCOG00014	2	1	G	RbsK	Sugar kinase, ribokinase family	1.15412	0.86056	0.330902	0.395584	0.613358	0.861205	no change	0.745639	DOWN	3.48782	no change	0.342757	no change	0.531449	no change	0.746197		Glycolysis	3
397956	398978	-	AMET1_3	CDS	AMET1_0657	arCOG01161	1	1	R	-	HAD superfamily hydrolase	0.903832	0.52601	0.595623	0.694945	0.439798	1.07651	no change	0.581977	no change	0.658997	no change	0.768887	no change	0.486592	no change	1.19105
399287	400324	-	AMET1_3	CDS	AMET1_0658	arCOG00494	1	1	E	Asd	Aspartate-semialdehyde dehydrogenase	0.705188	0.461518	0.445005	0.809497	0.328585	1.10253	no change	0.654462	no change	0.631045	no change	1.14792	no change	0.465953	no change	1.56346		Lysine biosynthesis – diaminopimelate pathway	2
400339	400500	-	AMET1_3	CDS	AMET1_0659	arCOG01610	1	1	C	NapF	Ferredoxin	0	0	0	0	0	0	no		no		no		no		no
400646	401302	-	AMET1_3	CDS	AMET1_0660	arCOG00872	2	1	L	MPH1	ERCC4-like helicase	0	0	0	0	0	0	no		no		no		no		no
401575	401985	+	AMET1_3	CDS	AMET1_0661	arCOG06441	1	1	T	UspA	Nucleotide-binding protein, UspA family	0.228441	0.231767	0.0661803	0.175645	0.111213	0.418773	no change	1.01456	DOWN	3.4518	no change	0.768887	no change	0.486835	no change	1.83318
402141	402989	+	AMET1_3	CDS	AMET1_0662	arCOG01568	3	1	M	MscS	Small-conductance mechanosensitive channel	0.615798	0.866606	0.0319491	0.137462	0.365656	0.423504	no change	1.40729	DOWN	19.2743	DOWN	4.47978	no change	0.593792	no change	0.687733
403022	403216	-	AMET1_3	CDS	AMET1_0663	arCOG00815	1		V	AbrB	AbrB family transcriptional regulator	0.143024	0	0.16431	0.109969	0	0	OFF	0	no change	1.14883	no change	0.768887	OFF	0	OFF	0
403312	403992	-	AMET1_3	CDS	AMET1_0664	arCOG12235	1		S	-	Uncharacterized membrane protein	0.0734984	0.0342612	0	0	0.0286458	0	no change	0.466148	OFF	0	OFF	0	no change	0.389747	OFF	0
404084	406123	-	AMET1_3	CDS	AMET1_0665	arCOG01576	2	1	P	ZntA	Cation transport ATPase	0.210563	0.149137	0.0730265	0.0488753	0.141544	0.153787	no change	0.708277	no change	0.346815	DOWN	4.30817	no change	0.672217	no change	0.730358
406308	407363	+	AMET1_3	CDS	AMET1_0666	arCOG00082	2	1	EF	PucG	Serine-pyruvate aminotransferase/archaeal aspartate aminotransferase	0.361533	0.259982	0.415338	0.436823	0.306679	0.366722	no change	0.71911	no change	1.14883	no change	1.20825	no change	0.848274	no change	1.01435		Serine, glycine biosynthesis	2
407400	407903	+	AMET1_3	CDS	AMET1_0667	arCOG01322	1	1	H	RibC2	Archaeal riboflavin synthase	0.407221	0.290212	0.467826	0.313107	0.242647	0.224765	no change	0.712665	no change	1.14883	no change	0.768887	no change	0.595861	no change	0.551948		Riboflavin biosynthesis	4
407909	408316	+	AMET1_3	CDS	AMET1_0668	arCOG01323	1	1	H	RibH	Riboflavin synthase beta-chain	0.389343	0.395011	0.447288	0.299361	0.121324	0.298109	no change	1.01456	no change	1.14883	no change	0.768887	DOWN	3.20913	no change	0.765672		Riboflavin biosynthesis	4
408313	409461	+	AMET1_3	CDS	AMET1_0669	arCOG01130	3	1	E	-	Aspartate/tyrosine/aromatic aminotransferase	0.367492	0.274089	0.310363	0.242849	0.267923	0.378551	no change	0.745837	no change	0.844543	no change	0.660828	no change	0.729057	no change	1.03009	yes	Aspartate and Asparagine biosynthesis	1
409892	411409	-	AMET1_3	CDS	AMET1_0670	arCOG04356	1	1	L	Bax1	Nuclease of restriction endonuclease-like fold, implicated in nucleotide excision repair	0.12316	0.0826299	0	0.0351291	0.104473	0.0354892	no change	0.670918	OFF	0	DOWN	3.50591	no change	0.848274	DOWN	3.47034
411413	412735	-	AMET1_3	CDS	AMET1_0671	arCOG00874	1	1	K	xpb	ssDNA-dependent ATPase, helicase superfamily II	0.470787	0.153168	0.086719	0.116079	0.153339	0.0662465	no change	0.325344	DOWN	5.42888	DOWN	4.05576	no change	0.325709	DOWN	7.1066
412777	413793	-	AMET1_3	CDS	AMET1_0672	arCOG04365	1	1	R	-	Actin superfamily ATPase	0.734984	1.11651	0.387953	0.963759	0.716146	0.563095	no change	1.5191	no change	0.527839	no change	1.31126	no change	0.974369	no change	0.766132
413862	414395	-	AMET1_3	CDS	AMET1_0673	arCOG02197	1	1	J	Cgi121	Subunit of KEOPS complex (Cgi121BUD32KAE1)	0.103295	0	0.0524878	0.0351291	0.0876225	0.0544168	OFF	0	no change	0.508135	no change	0.340085	no change	0.848274	no change	0.526809
414388	416532	-	AMET1_3	CDS	AMET1_0674	arCOG00553	1	1	L	BRR2	Replicative superfamily II helicase	0.101309	0.0725531	0.116386	0.117606	0.0994179	0	no change	0.716159	no change	1.14883	no change	1.16087	no change	0.981337	OFF	0
416763	416847	+	AMET1_3	tRNA	AMET1_0675						tRNA-Leu	0	0	0	0	0	0	no		no		no		no		no
417596	418522	-	AMET1_3	CDS	AMET1_0676						hypothetical protein	0	0.0503841	0	0	0	0	ON		no		no		no		no
418652	418753	-	AMET1_3	CDS	AMET1_0677						hypothetical protein	0	0	0	0	0	0	no		no		no		no		no
418893	420680	-	AMET1_3	CDS	AMET1_0678	arCOG08099	1	2	V	-	HNH family endonuclease	0	0	0	0	0	0	no		no		no		no		no
420834	421589	-	AMET1_3	CDS	AMET1_0679						hypothetical protein	0	0	0	0	0	0	no		no		no		no		no
421752	422072	-	AMET1_3	CDS	AMET1_0680						hypothetical protein	0	0	0	0	0	0	no		no		no		no		no
422514	423155	+	AMET1_3	CDS	AMET1_0681	arCOG02436	2	1	O	NosY	ABC-type transport system involved in multi-copper enzyme maturation, permease component	0.0814442	0.137045	0.155181	0.116079	0.128064	0.044953	no change	1.68268	no change	1.90537	no change	1.42525	no change	1.57241	no change	0.551948
423204	424097	+	AMET1_3	CDS	AMET1_0682	arCOG00194	5	1	V	CcmA	ABC-type multidrug transport system, ATPase component	0.26817	0.169291	0.308081	0.0962232	0.181985	0.104102	no change	0.631281	no change	1.14883	no change	0.358814	no change	0.678619	no change	0.388193
424105	424272	+	AMET1_3	CDS	AMET1_0683						hypothetical protein	0	0	0	0	0	0	no		no		no		no		no
424272	425054	+	AMET1_3	CDS	AMET1_0684	arCOG02436	2	1	O	NosY	ABC-type transport system involved in multi-copper enzyme maturation, permease component	0	0	0	0	0	0	0		0		0		0		0
425480	425842	+	AMET1_3	CDS	AMET1_0685	arCOG04705	1	1	H	FolB	Dihydroneopterin aldolase	0	0	0	0.0534573	0.0589767	0	no		no		ON		ON		no			Folate biosynthesis
425903	426073	-	AMET1_3	CDS	AMET1_0686	arCOG02957	1	1	U	SBH1	Preprotein translocase subunit Sec61beta	1.13227	2.34588	1.30079	0.389475	0.429687	0.603316	no change	2.07183	no change	1.14883	no change	0.343976	no change	0.379491	no change	0.532836
426288	426764	-	AMET1_3	CDS	AMET1_0687	arCOG04038	1	1	S	-	Uncharacterized protein	0	0.110845	0	0	0	0	ON		no		no		no		no
427331	427882	+	AMET1_3	CDS	AMET1_0688	arCOG00670	2	1	I	PgsA	Phosphatidylglycerophosphate synthase	0	0	0	0	0	0	no		no		no		no		no			Phospholipid biosynthesis	4'
427966	428358	-	AMET1_3	CDS	AMET1_0689	arCOG04277	1	1	J	Efp	Translation elongation factor P (EF-P)/translation initiation factor 5A (eIF-5A)	1.62888	2.24512	2.54224	1.25243	1.00597	1.41484	no change	1.37831	no change	1.56072	no change	0.768887	no change	0.617585	no change	0.868592
428436	429188	-	AMET1_3	CDS	AMET1_0690	arCOG02465	1	1	R	-	NCAIR mutase (PurE)-related protein	0.164875	0.0705377	0.130079	0.287142	0.139859	0.196374	no change	0.427826	no change	0.788953	no change	1.74158	no change	0.848274	no change	1.19105
429301	430071	-	AMET1_3	CDS	AMET1_0691	arCOG01349	1		G	SuhB	Archaeal fructose-1,6-bisphosphatase or related enzyme of inositol monophosphatase family	0.270156	0.155183	0.123232	0.0504026	0.129749	0.127761	no change	0.574419	no change	0.456152	DOWN	5.35997	no change	0.480273	no change	0.472915	yes
430099	430554	-	AMET1_3	CDS	AMET1_0692	arCOG04490	1	1	E	PdaD	Pyruvoyl-dependent arginine decarboxylase (PvlArgDC)	0.482706	0.338581	0.0638982	0.0977505	0.283088	0.151421	no change	0.701423	DOWN	7.55429	DOWN	4.93814	no change	0.586461	DOWN	3.18785
430579	431490	-	AMET1_3	CDS	AMET1_0693	arCOG01567	1	1	C	PPX1	Inorganic pyrophosphatase/exopolyphosphatase	0.746903	1.7715	0.737112	0.667453	0.633578	0.891962	no change	2.3718	no change	0.986891	no change	0.893627	no change	0.848274	no change	1.19421
431571	432407	-	AMET1_3	CDS	AMET1_0694	arCOG01348	1	1	H	nadF	NAD kinase	1.08659	2.01939	0.762214	0.510136	0.921722	1.51421	no change	1.85848	no change	0.701477	no change	0.469485	no change	0.848274	no change	1.39355
432658	433380	+	AMET1_3	CDS	AMET1_0695	arCOG00720	1		V	-	PIN domain containing protein	0.538326	0.663055	0.244182	0.213829	0.1803	0.18691	no change	1.2317	no change	0.453596	no change	0.397211	no change	0.334927	no change	0.347205
433466	434722	+	AMET1_3	CDS	AMET1_0696	arCOG00404	1	1	J	HisS	Histidyl-tRNA synthetase	0.242346	0.562286	0.235054	0.377256	0.416207	0.33833	no change	2.32018	no change	0.969911	no change	1.55668	no change	1.71741	no change	1.39606
435259	435633	+	AMET1_3	CDS	AMET1_0697						hypothetical protein	0.425099	0.640886	0.725701	0.20772	0.3606	0.321769	no change	1.50761	no change	1.70713	no change	0.488639	no change	0.848274	no change	0.756926
435926	437077	+	AMET1_3	CDS	AMET1_0698	arCOG03303	3	1	P	FepB	ABC-type Fe3+-hydroxamate transport system, periplasmic component	0	0	0	0.0320744	0.950368	0	no		no		ON		ON		no		yes
437290	438381	+	AMET1_3	CDS	AMET1_0699	arCOG03303	3	1	P	FepB	ABC-type Fe3+-hydroxamate transport system, periplasmic component	1.34085	0	1.36925	1.15926	1.60754	0.357258	OFF	0	no change	1.02118	no change	0.864571	no change	1.19889	DOWN	3.75317	yes
438545	439612	+	AMET1_3	CDS	AMET1_0700	arCOG01007	3	1	P	FepD	ABC-type Fe3+-siderophore transport system, permease component	0.0476747	0.0765838	0.0547699	0.0366564	0.0404412	0.0567827	no change	1.60638	no change	1.14883	no change	0.768887	no change	0.848274	no change	1.19105	yes
439606	440373	+	AMET1_3	CDS	AMET1_0701	arCOG00198	2	1	P	FepC	ABC-type cobalamin/Fe3+-siderophores transport system, ATPase component	0.208577	0.157198	0.178002	0.328381	0.230852	0	no change	0.753672	no change	0.853414	no change	1.57439	no change	1.1068	OFF	0	yes
440346	440447	+	AMET1_3	CDS	AMET1_0702						hypothetical protein	0	0	0	0	0	0	no		no		no		no		no
440440	441399	+	AMET1_3	CDS	AMET1_0703	arCOG00762	1	1	C	-	Formylmethanofuran dehydrogenase subunit E	1.27927	0.657009	0.641264	0.661343	0.953738	0.773664	no change	0.513581	no change	0.501274	no change	0.516969	no change	0.745533	no change	0.60477
441538	441972	+	AMET1_3	CDS	AMET1_0704	arCOG01139	1	1	O	Rri1	Proteasome lid subunit RPN8/RPN11, contains Jab1/MPN domain metalloenzyme (JAMM) motif	0.133092	0.0584455	0.152899	0	0.112898	0	no change	0.439137	no change	1.14883	OFF	0	no change	0.848274	OFF	0
442011	442421	+	AMET1_3	CDS	AMET1_0705	arCOG01222	1	1	M	TagD	Cytidylyltransferase fused to conserved domain of DUF357 family	0.359546	1.02784	0.155181	0.1787	1.16268	0.877766	no change	2.8587	no change	0.431603	no change	0.497016	4 UP	3.23375	no change	2.44132
442550	444538	+	AMET1_3	CDS	AMET1_0706	arCOG01953	1	2	P	KefB	Kef-type K+ transport system, membrane component fused to nucleotide-binding protein, UspA family	0.15097	0.153168	0.057052	0.0504026	0.16345	0.0780762	no change	1.01456	no change	0.377903	no change	0.333859	no change	1.08267	no change	0.517165
444611	446230	+	AMET1_3	CDS	AMET1_0707	arCOG00543	2	1	R	-	Predicted metal-dependent RNase, consists of a metallo-beta-lactamase domain and an RNA-binding KH domain	0.164875	0	0.0319491	0.189392	0.101103	0.0331233	OFF	0	DOWN	5.16055	no change	1.1487	no change	0.61321	DOWN	4.97762
446293	446511	-	AMET1_3	CDS	AMET1_0708						hypothetical protein	0	0	0	0	0	0	no		no		no		no		no
446548	446832	+	AMET1_3	CDS	AMET1_0709	arCOG02718	1	1	S	-	Predicted membrane protein, DUF131 family	0	0	0	0	0	0	no		no		no		no		no
446866	448029	-	AMET1_3	CDS	AMET1_0710	arCOG02714	2	1	H	CofE	F(420)-0--gamma-glutamyl ligase, F420 coenzyme biosynthesis enzyme	0.806496	1.98312	1.81654	0.326853	0.768382	2.59071	no change	2.45893	no change	2.25238	no change	0.405276	no change	0.952741	4 UP	3.2123
448543	450027	+	AMET1_3	CDS	AMET1_0711	arCOG00989	1	1	J	Tgt	Queuine/archaeosine tRNA-ribosyltransferase	0.186726	0.088676	0.152899	0.166481	0.112898	0.257888	no change	0.4749	no change	0.818844	no change	0.891582	no change	0.604621	no change	1.38111
450389	451432	-	AMET1_3	CDS	AMET1_0712	arCOG00940	2	1	R	-	Radical SAM superfamily enzyme	0.361533	0.572363	0.294388	0.323799	0.259498	0.203471	no change	1.58316	no change	0.814278	no change	0.895627	no change	0.71777	no change	0.562802
451449	452480	-	AMET1_3	CDS	AMET1_0713	arCOG01360	1	1	R	-	MiaB family, Radical SAM enzyme	0.361533	0.173321	0.35144	0.197028	0.217371	0.364356	no change	0.479407	no change	0.972084	no change	0.544981	no change	0.601249	no change	1.00781
452481	454295	-	AMET1_3	CDS	AMET1_0714	arCOG00990	1	1	J	-	Queuine tRNA-ribosyltransferase, contain PUA domain	0.50257	0.189444	0.2419	0.245904	0.138174	0.312305	no change	0.376951	no change	0.481326	no change	0.489292	DOWN	3.63723	no change	0.621415
454371	455585	-	AMET1_3	CDS	AMET1_0715	arCOG04422	1	1	R	-	Enzyme related to plant Lysine-oxoglutarate reductase/Saccharopine dehydrogenase	0.299953	0.219675	0.294388	0.455151	0.34038	0.546534	no change	0.732363	no change	0.981448	no change	1.51741	no change	1.13478	no change	1.82206
455659	456537	-	AMET1_3	CDS	AMET1_0716	arCOG00862	1	1	E	ArgB	Acetylglutamate kinase	0.293994	0.366796	0.207669	0.226048	0.198836	0.35016	no change	1.24763	no change	0.706373	no change	0.768887	no change	0.676327	no change	1.19105		Arginine biosynthesis	2
456751	457263	-	AMET1_3	CDS	AMET1_0717	arCOG01102	1	2	P	-	Ferritin-like domain	0.35756	2.17861	0.73483	0.821715	1.15089	0.764201	4 UP	6.09299	no change	2.05512	no change	2.29812	4 UP	3.21873	no change	2.13727
457329	458726	-	AMET1_3	CDS	AMET1_0718	arCOG02840	1	1	L	PhrB	Deoxyribodipyrimidine photolyase	0	0	0.0182566	0	0	0	no		ON		no		no		no
458947	459918	-	AMET1_3	CDS	AMET1_0719	arCOG03256	2	1	M	-	Uncharacterized S-layer protein, contains OB-fold domain	0.0794578	0.0503841	0.057052	0.0381838	0.0421262	0.0591487	no change	0.634099	no change	0.718016	no change	0.480555	no change	0.530171	no change	0.744404
460180	460767	+	AMET1_3	CDS	AMET1_0720	arCOG04209	1	1	J	RPL15A	Ribosomal protein L15E	0.381397	0.49981	0.162028	0.0656761	0.419577	0.340696	no change	1.31047	no change	0.424826	DOWN	5.80724	no change	1.10011	no change	0.893284
460764	461213	+	AMET1_3	CDS	AMET1_0721	arCOG01042	1	1	J	-	Exosome subunit, RNA binding protein with dsRBD fold	0.30194	0.439349	0.228208	0.332963	0.0994179	0.236595	no change	1.45509	no change	0.755807	no change	1.10275	no change	0.329264	no change	0.783583
461500	461814	-	AMET1_3	CDS	AMET1_0722	arCOG06710	2	1	H	MtbB	Dimethylamine methyltransferase	2.2129	6.92479	16.2461	10.8732	4.00536	8.14359	no change	3.12928	4 UP	7.34156	4 UP	4.91356	no change	1.81001	4 UP	3.68005	yes
461839	462909	-	AMET1_3	CDS	AMET1_0723	arCOG06710	2	1	H	MtbB	Dimethylamine methyltransferase	0.705188	1.37448	0.931088	1.17912	1.0144	0.965306	no change	1.9491	no change	1.32034	no change	1.67206	no change	1.43848	no change	1.36886	yes
462960	463604	-	AMET1_3	CDS	AMET1_0724	arCOG02028	5	1	H	MtbC1	Dimethylamine corrinoid protein MtbC1	0.973358	0.632824	0.899139	0.748402	0.825674	1.7579	no change	0.650146	no change	0.92375	no change	0.768887	no change	0.848274	no change	1.80601	yes
463821	464447	-	AMET1_3	CDS	AMET1_0725	arCOG00497	1	1	R	-	Zn-dependent hydrolase of the beta-lactamase fold	0.486679	0.491749	0.235054	0.374201	0.658854	0.735809	no change	1.01042	no change	0.482976	no change	0.768887	no change	1.35378	no change	1.5119
464459	465421	-	AMET1_3	CDS	AMET1_0726	arCOG01981	5	1	K	SUA7	Transcription initiation factor TFIIB, Brf1 subunit/Transcription initiation factor TFIIB	0.885954	0.356719	0.563674	0.681199	0.298254	0.179812	no change	0.402639	no change	0.636233	no change	0.768887	no change	0.336647	DOWN	4.92712
465615	465998	-	AMET1_3	CDS	AMET1_0727	arCOG01075	2	1	F	-	NUDIX family hydrolase	0.0615798	0	0	0	0	0	OFF	0	OFF	0	OFF	0	OFF	0	OFF	0
466017	466235	-	AMET1_3	CDS	AMET1_0728	arCOG05509	1	1	S	-	Zinc finger protein	0	0	0	0	0	0	no		no		no		no		no
466237	468696	-	AMET1_3	CDS	AMET1_0729	arCOG00328	1	1	L	PolB3	DNA polymerase PolB3	0.345641	0.124953	0.10954	0.0840044	0.129749	0.113565	no change	0.361509	no change	0.316918	DOWN	4.11456	no change	0.375386	no change	0.328564
468785	470872	+	AMET1_3	CDS	AMET1_0730	arCOG00770	1	1	K	DinG	Rad3-related DNA helicase	0.152956	0.102784	0.116386	0.0901138	0.0994179	0.0260254	no change	0.67198	no change	0.760911	no change	0.589147	no change	0.649976	DOWN	5.87719
471170	471511	-	AMET1_3	CDS	AMET1_0731	arCOG02694	1	1	U	TatA	Sec-independent protein secretion pathway component	3.43059	13.1845	5.53176	2.63774	2.91008	2.89828	4 UP	3.84322	no change	1.61248	no change	0.768887	no change	0.848274	no change	0.844836
471638	472348	+	AMET1_3	CDS	AMET1_0732	arCOG00858	1	1	F	PyrH	Uridylate kinase	0.433045	0.0785992	0.292106	0.332963	0.367341	0.515776	DOWN	5.50953	no change	0.67454	no change	0.768887	no change	0.848274	no change	1.19105		Pyrimidine biosynthesis	7
472397	476125	-	AMET1_3	CDS	AMET1_0733	arCOG04276	1	3	F	NrdA	Ribonucleotide reductase, alpha subunit, contains intein	0.166861	0.0523995	0.191695	0.120661	0.124694	0.0378551	DOWN	3.18441	no change	1.14883	no change	0.72312	no change	0.747289	DOWN	4.40789		Pyrimidine salvage	8
476145	476891	-	AMET1_3	CDS	AMET1_0734	arCOG04536	1	1	H	ArfB	Creatinine amidohydrolase/Fe(II)-dependent formamide hydrolase involved in riboflavin and F420 biosynthesis	1.00911	0.578409	0.654957	0.534573	0.483609	1.20427	no change	0.573186	no change	0.649042	no change	0.529745	no change	0.479241	no change	1.19339
477180	477947	+	AMET1_3	CDS	AMET1_0735	arCOG02053	3	1	T	UspA	Nucleotide-binding protein, UspA family	2.45922	0.781961	0.607033	0.841571	1.5216	3.99372	no change	0.317971	DOWN	4.05121	no change	0.342211	no change	0.618733	no change	1.62398
477951	479558	+	AMET1_3	CDS	AMET1_0736	arCOG01317	1	1	R	DhlC	Sodium--solute symporter	0.0476747	0.0483687	0.0547699	0.0244376	0.0404412	0.0567827	no change	1.01456	no change	1.14883	no change	0.512592	no change	0.848274	no change	1.19105	yes
479678	481738	+	AMET1_3	CDS	AMET1_0737	arCOG01529	1	1	I	Acs	Acyl-coenzyme A synthetase/AMP-(fatty) acid ligase	3.1803	0.91296	1.51302	1.36851	2.14507	7.0245	DOWN	3.4835	no change	0.475748	no change	0.430308	no change	0.674486	no change	2.20875	yes
481889	482368	+	AMET1_3	CDS	AMET1_0738	arCOG01849	1	1	R	PaaY	Isoleucine patch superfamily protein	0.814442	0.310366	0.23049	0.626214	0.914982	0.970038	no change	0.381078	DOWN	3.53352	no change	0.768887	no change	1.12345	no change	1.19105
482390	483775	+	AMET1_3	CDS	AMET1_0739	arCOG00106	2	1	H	CobB	Cobyrinic acid a,c-diamide synthase	5.05947	0.967375	1.0954	2.78436	2.82246	6.04026	DOWN	5.23011	DOWN	4.61884	no change	0.550327	no change	0.557856	no change	1.19385	yes	Cobalamine/B12 biosynthesis	11
483956	485917	+	AMET1_3	CDS	AMET1_0740	arCOG00810	1	1	J	MetG	Methionyl-tRNA synthetase	2.24468	1.01776	1.3122	1.62663	2.02037	2.67825	no change	0.453409	no change	0.58458	no change	0.724659	no change	0.900071	no change	1.19315
486174	486737	-	AMET1_3	CDS	AMET1_0741	arCOG02204	1	1	U	Sss1	Preprotein translocase subunit Sss1	0.156929	0.0947221	0.180284	0.0717855	0.035386	0.18691	no change	0.603598	no change	1.14883	no change	0.457439	DOWN	4.43478	no change	1.19105
486774	487910	-	AMET1_3	CDS	AMET1_0742	arCOG02201	2	1	D	FtsZ1_2	Cell division GTPase	6.07653	35.5168	7.74994	5.18689	3.75597	5.28552	4 UP	5.8449	no change	1.27539	no change	0.853593	no change	0.618111	no change	0.869826
487950	489311	-	AMET1_3	CDS	AMET1_0743	arCOG01616	1	2	J	GEK1	D-aminoacyl-tRNA deacylase, involved in ethanol tolerance	0.0337696	0.0161229	0.0616161	0.0412385	0.0286458	0.089906	no change	0.477439	no change	1.82461	no change	1.22117	no change	0.848274	no change	2.66234
489389	490309	+	AMET1_3	CDS	AMET1_0744	arCOG01124	1	1	G	E2b2	Ribose-1,5-bisphosphate isomerase, eIF-2B alpha/beta/delta family	0.0874036	0.0261997	0	0.0672035	0.0454963	0.317037	DOWN	3.33605	OFF	0	no change	0.768887	no change	0.520532	4 UP	3.62728	yes
490362	490859	+	AMET1_3	CDS	AMET1_0745	arCOG04225	1	1	J	YmdB	O-acetyl-ADP-ribose deacetylase (regulator of RNase III), contains Macro domain	0.0496611	0.193475	0	0.0381838	0.0421262	0.0591487	4 UP	3.8959	OFF	0	no change	0.768887	no change	0.848274	no change	1.19105
491004	492146	+	AMET1_3	CDS	AMET1_0746	arCOG00570	5	1	I	-	Geranylgeranyl reductase, flavoprotein	0.32379	0.157198	0.107258	0.28867	0.133119	0.44953	no change	0.485494	no change	0.331257	no change	0.891532	no change	0.411127	no change	1.38834
492607	494010	-	AMET1_3	CDS	AMET1_0747	arCOG03330	2	1	C	MtaB	Methanol-cobalamin methyltransferase B subunit	9.23101	5.69743	7.62443	1.84962	7.83042	11.0229	no change	0.617206	no change	0.825958	DOWN	4.99075	no change	0.848274	no change	1.19412	yes
494026	494814	-	AMET1_3	CDS	AMET1_0748	arCOG02032	2	1	H	MtaC	Methanogenic corrinoid protein MtaC	2.01823	0.757777	3.67187	1.55179	0.286458	2.40853	no change	0.375466	no change	1.81935	no change	0.768887	DOWN	7.04545	no change	1.19339	yes
495023	496255	-	AMET1_3	CDS	AMET1_0749	arCOG01358	1	1	J	MiaB	2-methylthioadenine synthetase	0.0854171	0	0.0205387	0.0290197	0	0	OFF	0	DOWN	4.15883	no change	0.339741	OFF	0	OFF	0
496397	497476	-	AMET1_3	CDS	AMET1_0750	arCOG01870	1	2	I	PgpA	Phosphatidylglycerophosphatase A fused to adenosylcobinamide amidohydrolase, CbiZ	0.101309	0.0463534	0.155181	0.077895	0.0606618	0.160884	no change	0.457546	no change	1.53177	no change	0.768887	no change	0.598782	no change	1.58806
497929	498057	+	AMET1_3	CDS	AMET1_0751						hypothetical protein	0	0	0	0	0	0	no		no		no		no		no
498885	499877	-	AMET1_3	CDS	AMET1_0752	arCOG01981	5	1	K	SUA7	Transcription initiation factor TFIIB, Brf1 subunit/Transcription initiation factor TFIIB	0.828347	0.961328	0.721137	0.3574	0.532475	0.0922719	no change	1.16054	no change	0.870573	no change	0.431462	no change	0.642817	DOWN	8.97724
500280	500936	+	AMET1_3	CDS	AMET1_0753	arCOG00457	1	1	R	-	Predicted dinucleotide-binding enzyme	0.355574	0.197506	0.52716	0.447514	0.389246	0.319403	no change	0.555457	no change	1.48256	no change	1.25857	no change	1.0947	no change	0.898275
501200	502276	+	AMET1_3	CDS	AMET1_0754	arCOG00064	1	1	E	CarA	Carbamoylphosphate synthase small subunit	0.582028	0.677162	1.13876	0.862954	0.493719	1.18061	no change	1.16345	no change	1.95653	no change	1.48267	no change	0.848274	no change	2.02844	yes	Arginine biosynthesis	9
502278	505505	+	AMET1_3	CDS	AMET1_0755	arCOG01594	1	1	E	CarB	Carbamoylphosphate synthase large subunit	1.01309	0.761807	1.02465	0.77895	0.665594	1.3131	no change	0.751967	no change	1.01142	no change	0.768887	no change	0.656996	no change	1.29614	yes	Arginine biosynthesis	9
505507	506697	+	AMET1_3	CDS	AMET1_0756	arCOG00112	1	1	E	ArgG	Argininosuccinate synthase	0.919724	0.517948	1.3122	0.563593	0.69761	0.981868	no change	0.563157	no change	1.42673	no change	0.612785	no change	0.7585	no change	1.06757	yes	Arginine biosynthesis	7
506748	507128	+	AMET1_3	CDS	AMET1_0757	arCOG04154	1	1	J	RPS8A	Ribosomal protein S8E	0.891914	0.270059	0.481519	0.685781	0.756587	1.06231	DOWN	3.30266	no change	0.539872	no change	0.768887	no change	0.848274	no change	1.19105
507361	508035	-	AMET1_3	CDS	AMET1_0758	arCOG01907	1	1	S	AIM24	Uncharacterized protein, AIM24 family	3.7802	1.05605	4.3428	1.41891	1.29917	1.82651	DOWN	3.57957	no change	1.14883	no change	0.375353	no change	0.343678	no change	0.483178
508685	511840	+	AMET1_3	CDS	AMET1_0759	arCOG00807	1	1	J	IleS	Isoleucyl-tRNA synthetase	0.38537	0.282151	0.620726	0.397112	0.3269	0.4377	no change	0.732155	no change	1.61073	no change	1.03047	no change	0.848274	no change	1.13579
511913	512560	+	AMET1_3	CDS	AMET1_0760	arCOG04303	1	1	H	FolK	7,8-Dihydro-6-hydroxymethylpterin-pyrophosphokinase, HPPK, Rossmann fold enzyme	0.131105	0.193475	0.303517	0.100805	0.380821	0.314671	no change	1.47572	no change	2.31506	no change	0.768887	no change	2.9047	no change	2.40014		Folate biosynthesis
512627	513130	+	AMET1_3	CDS	AMET1_0761	arCOG01097	2	2	C	-	Rubrerythrin	0.369479	0.509887	0.579648	0.387947	0.313419	0.60095	no change	1.38002	no change	1.56883	no change	1.04999	no change	0.848274	no change	1.62648
513664	514218	+	AMET1_3	CDS	AMET1_0762	arCOG03887	1	1	S	-	Uncharacterized membrane protein	0.162888	0.044338	0	0	0.0370711	0	DOWN	3.67379	OFF	0	OFF	0	DOWN	4.39395	OFF	0
514452	515285	-	AMET1_3	CDS	AMET1_0763	arCOG02255	1	1	E	DapF	Diaminopimelate epimerase/Proline racemase	1.24947	0.925052	0.890011	0.701055	0.906556	0.653001	no change	0.740353	no change	0.712309	no change	0.56108	no change	0.725551	no change	0.522621		Lysine biosynthesis – diaminopimelate pathway	8
515297	516589	-	AMET1_3	CDS	AMET1_0764	arCOG02268	1	1	E	LysA	Diaminopimelate decarboxylase	1.37263	1.13868	0.846651	1.0554	0.86106	2.1885	no change	0.829559	no change	0.616808	no change	0.768887	no change	0.627305	no change	1.59438		Lysine biosynthesis – diaminopimelate pathway	9
516582	517739	-	AMET1_3	CDS	AMET1_0765	arCOG01133	1	1	E	-	Diaminopimelate aminotransferase or related aspartate/tyrosine/aromatic aminotransferase	1.1581	1.63446	1.33045	1.3792	1.5216	1.92351	no change	1.41133	no change	1.14883	no change	1.19092	no change	1.31388	no change	1.66093		Aspartate and Asparagine biosynthesis	1
517911	518402	-	AMET1_3	CDS	AMET1_0766	arCOG08550	1		V		DNA binding protein, contains RHH/copG family domain	2.39367	1.181	0.438159	1.14551	0.989124	1.77683	no change	0.493387	DOWN	5.463	no change	0.478561	no change	0.413226	no change	0.742303
518625	518867	+	AMET1_3	CDS	AMET1_0767	arCOG13615	1	1	S	-	Uncharacterized protein	0	0	0	0	0	0	no		no		no		no		no
519122	519604	+	AMET1_3	CDS	AMET1_0768	arCOG04970	1	1	L	-	Vsr-like endonucleases, PD-DExK superfamily	0	0	0	0	0	0	no		no		no		no		no
519666	521516	-	AMET1_3	CDS	AMET1_0769	arCOG04116	1	1	R	-	ATPase (PilT family)	1.26139	1.27976	1.01096	0.904192	0.803768	1.13092	no change	1.01456	no change	0.801465	no change	0.716821	no change	0.637207	no change	0.896567
521519	521914	-	AMET1_3	CDS	AMET1_0770	arCOG02676	1	1	E	HisI	Phosphoribosyl-AMP cyclohydrolase	0.137065	0	0	0	0.116268	0.0709784	OFF	0	OFF	0	OFF	0	no change	0.848274	no change	0.517846		Histidine biosynthesis	4
522205	522408	+	AMET1_3	CDS	AMET1_0771						hypothetical protein	0	0	0	0	0	0	no		no		no		no		no
522744	523166	+	AMET1_3	CDS	AMET1_0772	arCOG04055	1	1	J	-	Archease, SHS2 domain containing protein involved in activation of tRNA ligase RtcB	0.0556204	0	0	0.0427659	0	0	OFF	0	OFF	0	no change	0.768887	OFF	0	OFF	0
523239	524675	+	AMET1_3	CDS	AMET1_0773	arCOG04246	1	1	J	RtcB	RNA 3'-P ligase, RtcB family protein	0.74293	0.83033	0.50434	0.420022	0.51394	0.884864	no change	1.11764	no change	0.678852	no change	0.565358	no change	0.691774	no change	1.19105
524840	525133	-	AMET1_3	CDS	AMET1_0774	arCOG04140	1	1	S	-	Uncharacterized protein	0.41914	0.227736	0	0.540683	0.596507	0.837545	no change	0.543342	OFF	0	no change	1.28998	no change	1.42317	no change	1.99825
525266	525910	-	AMET1_3	CDS	AMET1_0775	arCOG04101	1	1	C	NtpD	Archaeal/vacuolar-type H+-ATPase subunit D	3.62725	12.0438	4.16708	2.78894	1.81311	3.63409	4 UP	3.32037	no change	1.14883	no change	0.768887	no change	0.499859	no change	1.00189	yes
525923	527356	-	AMET1_3	CDS	AMET1_0776	arCOG00865	1	1	C	NtpB	Archaeal/vacuolar-type H+-ATPase subunit B	5.83617	9.53872	4.12372	2.99514	3.88741	4.28473	no change	1.63441	no change	0.706579	no change	0.513202	no change	0.666088	no change	0.734168	yes
527353	529125	-	AMET1_3	CDS	AMET1_0777	arCOG00868	1	1	C	NtpA	Archaeal/vacuolar-type H+-ATPase subunit A	3.26571	4.30079	4.00733	2.19939	2.27145	3.19403	no change	1.31695	no change	1.22709	no change	0.673478	no change	0.695543	no change	0.978049	yes
529170	529484	-	AMET1_3	CDS	AMET1_0778	arCOG04102	1	1	C	NtpG	Archaeal/vacuolar-type H+-ATPase subunit F	0.198644	0.604609	0.228208	0.0626214	0.308364	0.236595	no change	3.04368	no change	1.14883	DOWN	3.17215	no change	1.55234	no change	1.19105	yes
529481	530536	-	AMET1_3	CDS	AMET1_0779	arCOG02459	1	1	C	NtpC	Archaeal/vacuolar-type H+-ATPase subunit C	0.784646	1.01574	0.794164	0.682726	0.390931	0.823349	no change	1.29453	no change	1.01213	no change	0.870108	no change	0.498227	no change	1.04933	yes
530710	530994	-	AMET1_3	CDS	AMET1_0780				R		IS605-like HTH domain containing protein	0	0	0	0	0	0	no		no		no		no		no
531202	531894	-	AMET1_3	CDS	AMET1_0781	arCOG01792	1	1	Q	-	SAM-dependent methyltransferase	0.0337696	0.0745685	0.362851	0.025965	0.0286458	0	no change	2.20816	4 UP	10.7449	no change	0.768887	no change	0.848274	OFF	0
531899	533296	-	AMET1_3	CDS	AMET1_0782	arCOG00933	2	1	H	-	7,8-dihydro-6-hydroxymethylpterin dimethyltransferase, radical SAM superfamily enzyme	1.19981	1.21728	1.64994	1.20661	1.33119	1.19007	no change	1.01456	no change	1.37517	no change	1.00566	no change	1.1095	no change	0.991881		Folate biosynthesis
533556	534044	-	AMET1_3	CDS	AMET1_0783	arCOG14169	1	1	V	-	Fusion of RelE family toxin-like RNAse and MqsA family antitoxin	4.47943	1.72112	4.05982	4.35448	3.79979	4.21612	no change	0.384227	no change	0.906325	no change	0.972105	no change	0.848274	no change	0.941217
534059	535174	-	AMET1_3	CDS	AMET1_0784	arCOG03323	3	1	H	MtbA	Methylcobalamin--coenzyme M methyltransferase	2.59032	3.58936	8.29308	3.34337	3.68857	3.08993	no change	1.38568	4 UP	3.20156	no change	1.29072	no change	1.42398	no change	1.19287	yes	Heme biosynthesis	7
535740	535961	-	AMET1_3	CDS	AMET1_0785						hypothetical protein	0	0	0	0	0	0	no		no		no		no		no
535984	536202	-	AMET1_3	CDS	AMET1_0786	arCOG02455	1		C	AtpK	Archaeal/vacuolar-type H+-ATPase, subunit K	0.143024	0.395011	0	0	0	0	no change	2.76185	OFF	0	OFF	0	OFF	0	OFF	0	yes
536225	538273	-	AMET1_3	CDS	AMET1_0787	arCOG04138	1	1	C	NtpI	Archaeal/vacuolar-type H+-ATPase subunit I	0.693269	0.654993	0.643546	0.533046	0.51057	0.667197	no change	0.944789	no change	0.928278	no change	0.768887	no change	0.736467	no change	0.962392	yes
538470	539081	-	AMET1_3	CDS	AMET1_0788	arCOG00869	1	1	C	NtpE	Archaeal/vacuolar-type H+-ATPase subunit E	4.37415	3.07141	4.18533	1.3181	1.76425	2.99765	no change	0.702174	no change	0.956833	DOWN	3.31852	no change	0.403335	no change	0.685311	yes
539139	539453	-	AMET1_3	CDS	AMET1_0789	arCOG03363	1	1	C	NtpF	Archaeal/vacuolar-type H+-ATPase subunit H	0.190699	0.574379	0.21908	0.0610941	0.294884	0.676661	no change	3.01197	no change	1.14883	no change	0.32037	no change	1.54633	4 UP	3.54832	yes
539678	541621	-	AMET1_3	CDS	AMET1_0790	arCOG01539	1	1	C	NuoL	NADH dehydrogenase subunit L	0.0993222	0.0523995	0.0433595	0.0397112	0.0438113	0.0993698	no change	0.52757	no change	0.436554	no change	0.399821	no change	0.441102	no change	1.00048
541833	542291	-	AMET1_3	CDS	AMET1_0791	arCOG01223	1	1	H	CAB4	Phosphopantetheine adenylyltransferase	0.119187	0.120922	0.0616161	0.0916411	0.101103	0.0638806	no change	1.01456	no change	0.516972	no change	0.768887	no change	0.848274	no change	0.535971
542312	543121	-	AMET1_3	CDS	AMET1_0792	arCOG00617	1	1	E	HisF	Imidazoleglycerol-phosphate synthase	0.71512	1.02179	1.60202	0.380311	0.606618	0.589121	no change	1.42884	no change	2.24021	no change	0.531814	no change	0.848274	no change	0.823807		Histidine biosynthesis	6
543124	545250	-	AMET1_3	CDS	AMET1_0793	arCOG00641	1	2	F	PurL	Phosphoribosylformylglycinamidine (FGAM) synthase, synthetase domain	0.727039	0.642901	0.953909	0.728547	0.660539	0.868302	no change	0.884274	no change	1.31205	no change	1.00207	no change	0.908534	no change	1.1943		Purine biosynthesis	5
545364	546452	-	AMET1_3	CDS	AMET1_0794	arCOG04133	1	1	E	AroC	Chorismate synthase	0.137065	0.374858	0.157463	0.384893	0.222426	0.208203	no change	2.7349	no change	1.14883	no change	2.80811	no change	1.62278	no change	1.51902		Aromatic acids biosynthesis	7
546550	547176	-	AMET1_3	CDS	AMET1_0795	arCOG00267	1	1	O	CcmC	ABC-type transport system involved in cytochrome c biogenesis, permease component	0	0	0	0	0	0	no		no		no		no		no		yes
547241	547921	-	AMET1_3	CDS	AMET1_0796	arCOG01328	1	1	O	CcmB	ABC-type transport system involved in cytochrome c biogenesis, permease component	0	0	0	0	0	0	no		no		no		no		no		yes
548007	548723	-	AMET1_3	CDS	AMET1_0797	arCOG00451	2	1	T	UspA	Nucleotide-binding protein, UspA family	0.482706	1.08023	0.554545	0.177173	0.749847	0.71215	no change	2.23787	no change	1.14883	no change	0.367041	no change	1.55342	no change	1.47533
548713	550140	-	AMET1_3	CDS	AMET1_0798	arCOG00009	3	1	E	PotE	Amino acid transporter	0.017878	0	0	0.0137462	0.0151654	0	OFF	0	OFF	0	no change	0.768887	no change	0.848274	OFF	0	yes
550481	551176	+	AMET1_3	CDS	AMET1_0799	arCOG00194	5	1	V	CcmA	ABC-type multidrug transport system, ATPase component	0.0337696	0.0342612	0	0	0	0	no change	1.01456	OFF	0	OFF	0	OFF	0	OFF	0
551612	552304	+	AMET1_3	CDS	AMET1_0800				L		RecA/RadA recombinase, inactivated	0	0	0	0	0	0	no		no		no		no		no
552297	552569	+	AMET1_3	CDS	AMET1_0801	arCOG07300	1	1	L	-	Uncharacterized protein associated with inactivated PolB-like polymerase	0	0	0	0	0	0	no		no		no		no		no
552544	554676	+	AMET1_3	CDS	AMET1_0802	arCOG00329	1	2	L	PolB2	DNA polymerase PolB2, inactivated	0	0.0100768	0	0	0	0	ON		no		no		no		no
554830	555402	-	AMET1_3	CDS	AMET1_0803	arCOG02573	1	1	R	WrbA	Multimeric flavodoxin WrbA	0.56415	1.17496	0.178002	0.557483	0.615043	0.51341	no change	2.0827	DOWN	3.16934	no change	0.988183	no change	1.09021	no change	0.91006
555573	556286	-	AMET1_3	CDS	AMET1_0804	arCOG03580	2	1	O	STE14	Putative protein-S-isoprenylcysteine methyltransferase	0	0	0	0	0	0	no		no		no		no		no
556441	557583	+	AMET1_3	CDS	AMET1_0805	arCOG02787	1	1	P	-	Arylsulfatase A or related enzyme	0	0	0	0	0	0	no		no		no		no		no
557752	557826	-	AMET1_3	tRNA	AMET1_0806						tRNA-Ile	0	0	0	0	0	0	no		no		no		no		no
557890	558555	-	AMET1_3	CDS	AMET1_0807	arCOG00671	1	1	I	PssA	Phosphatidylserine synthase	0	0	0	0	0	0	no		no		no		no		no
558720	559331	-	AMET1_3	CDS	AMET1_0808	arCOG04470	1	1	I	Psd	Phosphatidylserine decarboxylase	0.0397289	0	0	0.030547	0	0	OFF	0	OFF	0	no change	0.768887	OFF	0	OFF	0		Phospholipid biosynthesis	5
559328	560161	-	AMET1_3	CDS	AMET1_0809	arCOG04471	1	1	U	-	Exosortase	0.0278102	0.0282151	0	0.0213829	0	0.0331233	no change	1.01456	OFF	0	no change	0.768887	OFF	0	no change	1.19105
560271	561779	-	AMET1_3	CDS	AMET1_0810	arCOG01356	2	1	C	-	Radical SAM superfamily enzyme	0.0655527	0.0483687	0.0365133	0.0244376	0	0	no change	0.737861	no change	0.557007	no change	0.372794	OFF	0	OFF	0
561875	562276	+	AMET1_3	CDS	AMET1_0811	arCOG01833	2	1	O	IbpA	Molecular chaperone (HSP20 family)	0.141038	0	0.162028	0.187864	0.0522365	0	OFF	0	no change	1.14883	no change	1.33202	no change	0.370373	OFF	0
562385	565162	+	AMET1_3	CDS	AMET1_0812	arCOG01255	1	1	J	AlaS	Alanyl-tRNA synthetase	0.272143	0.276105	0.271567	0.157317	0.200521	0.302841	no change	1.01456	no change	0.997886	no change	0.578069	no change	0.736822	no change	1.1128
565324	565914	-	AMET1_3	CDS	AMET1_0813	arCOG04150	1	1	J	Krr1	rRNA processing protein Krr1/Pno1, contains KH domain	2.53669	2.5716	1.56322	1.5915	1.15426	1.62304	no change	1.01376	no change	0.616246	no change	0.627393	no change	0.455026	no change	0.639826
565937	566152	-	AMET1_3	CDS	AMET1_0814	arCOG01179	1	1	J	InfA	Translation initiation factor 1 (IF-1)	1.03494	1.77352	0.668649	2.21008	0.493719	0.352526	no change	1.71365	no change	0.646077	no change	2.13547	no change	0.477052	no change	0.340625
566158	566253	-	AMET1_3	CDS	AMET1_0815						hypothetical protein	0	0	0	0	0	0	no		no		no		no		no
566605	566982	+	AMET1_3	CDS	AMET1_0816	arCOG00606	4	1	R	-	CBS domain	2.02617	2.84972	0.805574	2.1612	1.22672	1.21373	no change	1.40646	no change	0.397584	no change	1.06664	no change	0.605435	no change	0.599026
566950	568308	-	AMET1_3	CDS	AMET1_0817	arCOG00071	1	1	E	AsnB	Asparagine synthase (glutamine-hydrolyzing)	0.458869	0.211613	0.203105	0.160372	0.126379	0.115931	no change	0.461163	no change	0.442621	no change	0.349494	DOWN	3.6309	DOWN	3.95811		Aspartate and Asparagine biosynthesis	2
568313	569665	-	AMET1_3	CDS	AMET1_0818	arCOG01747	1	1	F	PurB	Adenylosuccinate lyase	2.07782	1.92669	1.66135	2.08025	1.76256	2.70901	no change	0.927264	no change	0.799565	no change	1.00117	no change	0.848274	no change	1.30377		Purine biosynthesis	10
569844	570806	+	AMET1_3	CDS	AMET1_0819	arCOG01886	1	1	J	TyrS	Tyrosyl-tRNA synthetase	0.476747	0.564302	0.853498	0.31158	0.545956	0.662465	no change	1.18365	no change	1.79025	no change	0.653554	no change	1.14517	no change	1.38955
571133	571855	-	AMET1_3	CDS	AMET1_0820	arCOG02768	1	1	E	-	Metal-dependent membrane protease, CAAX family	0	0	0	0	0	0	no		no		no		no		no
572184	573668	-	AMET1_3	CDS	AMET1_0821	arCOG01541	1	1	C	HyfB	Multisubunit Na+/H+ antiporter, MnhD subunit	0	0	0	0	0	0	no		no		no		no		no
573790	575247	-	AMET1_3	CDS	AMET1_0822	arCOG01537	2	1	C	NuoM	NADH--ubiquinone oxidoreductase subunit 4 (chain M)	0.0337696	0.0342612	0.0182566	0.0122188	0.0134804	0.0402211	no change	1.01456	no change	0.540624	no change	0.361829	no change	0.399188	no change	1.19105
575276	575641	-	AMET1_3	CDS	AMET1_0823	arCOG03072	2	1	P	MnhC	Multisubunit Na+/H+ antiporter, MnhC subunit	0	0	0	0	0	0	no		no		no		no		no		yes
575638	576045	-	AMET1_3	CDS	AMET1_0824	arCOG03079	2	1	P	MnhB	Multisubunit Na+/H+ antiporter, MnhB subunit	0	0	0	0	0	0	no		no		no		no		no		yes
576078	576347	-	AMET1_3	CDS	AMET1_0825	arCOG03077	2			MnhB	Multisubunit Na+/H+ antiporter, MnhB subunit	0	0	0	0	0	0	no		no		no		no		no		yes
576340	576585	-	AMET1_3	CDS	AMET1_0826	arCOG03078	2	1	P	-	Predicted subunit of the Multisubunit Na+/H+ antiporter	0	0	0	0	0	0	no		no		no		no		no
576587	577042	-	AMET1_3	CDS	AMET1_0827	arCOG03082	2	1	P	MnhG	Multisubunit Na+/H+ antiporter, MnhG subunit	0.0556204	0	0.146053	0.0427659	0	0	OFF	0	no change	2.62589	no change	0.768887	OFF	0	OFF	0	yes
577039	577314	-	AMET1_3	CDS	AMET1_0828	arCOG03120	1	1	P	MnhF	Multisubunit Na+/H+ antiporter, MnhF subunit	0	0	0	0	0	0	no		no		no		no		no		yes
577311	577820	-	AMET1_3	CDS	AMET1_0829	arCOG03099	2	1	P	MnhE	Multisubunit Na+/H+ antiporter, MnhE subunit	0.0456882	0.0463534	0.0524878	0.0351291	0.0387561	0.0544168	no change	1.01456	no change	1.14883	no change	0.768887	no change	0.848274	no change	1.19105	yes
577896	578549	+	AMET1_3	CDS	AMET1_0830	arCOG00081	1	1	F	PyrF	Orotidine-5'-phosphate decarboxylase	1.14022	2.08187	0.417621	0.713273	0.786918	1.36042	no change	1.82585	no change	0.366263	no change	0.625558	no change	0.690146	no change	1.19312		Pyrimidine biosynthesis	6
578835	579995	+	AMET1_3	CDS	AMET1_0831	arCOG02142	1	1	S	-	Pheromone shutdown protein TraB, contains GTxH motif	0.0675391	0.0685224	0.0479237	0.0320744	0.0791973	0.0236595	no change	1.01456	no change	0.709569	no change	0.474901	no change	1.17261	no change	0.350308
580123	581241	-	AMET1_3	CDS	AMET1_0832	arCOG00607	1	1	R	-	Zn-dependent protease fused to CBS domain	0.0973358	0.130999	0.111822	0.0992779	0.0825674	0.115931	no change	1.34584	no change	1.14883	no change	1.01995	no change	0.848274	no change	1.19105
581563	582582	-	AMET1_3	CDS	AMET1_0833	arCOG01232	2	1	R	-	GTPase, G3E family; Putative metal chaperone, involved in Zn homeostasis	1.48189	1.50145	1.50617	0.690363	2.01532	0.383283	no change	1.0132	no change	1.01639	no change	0.465867	no change	1.35997	DOWN	3.8663
582709	583086	+	AMET1_3	CDS	AMET1_0834	arCOG04444	1		R	-	ACT domain containing protein	0.282075	0.286182	0.182566	0.216884	0.239277	1.15222	no change	1.01456	no change	0.647226	no change	0.768887	no change	0.848274	4 UP	4.08478
583240	584796	+	AMET1_3	CDS	AMET1_0835	arCOG01361	1	1	K	ELP3	Histone acetyltransferase	0.172821	0.203552	0.0159746	0.0962232	0.0876225	0.0757103	no change	1.17782	DOWN	10.8185	no change	0.556781	no change	0.507014	no change	0.438086
584899	586320	+	AMET1_3	CDS	AMET1_0836	arCOG01748	1	1	E	ArgH	Argininosuccinate lyase	1.04686	1.26968	0.387953	0.500971	0.888021	1.13802	no change	1.21285	no change	0.370589	no change	0.478548	no change	0.848274	no change	1.08708	yes	Arginine biosynthesis	8
586478	587755	+	AMET1_3	CDS	AMET1_0837	arCOG01924	1	1	E	AnsB	L-asparaginase/archaeal Glu-tRNAGln amidotransferase subunit D	0.431058	0.437334	0.495211	0.426131	0.320159	0.392747	no change	1.01456	no change	1.14883	no change	0.988569	no change	0.742728	no change	0.911123
587772	589670	+	AMET1_3	CDS	AMET1_0838	arCOG01719	1	1	J	GatE	Archaeal Glu-tRNAGln amidotransferase subunit E (contains GAD domain)	2.18112	1.40874	1.06117	1.2173	1.34298	1.10253	no change	0.64588	no change	0.486525	no change	0.558109	no change	0.615733	no change	0.505489
590445	591401	-	AMET1_3	CDS	AMET1_0839	arCOG04454	1	1	H	NIF3	Putative GTP cyclohydrolase 1 type 2, NIF3 family	2.57245	2.30356	1.56779	1.5411	2.18214	3.06863	no change	0.895475	no change	0.609455	no change	0.599079	no change	0.848274	no change	1.19289
591874	592839	-	AMET1_3	CDS	AMET1_0840	arCOG03130	1	1	L	-	Predicted exonuclease, contains RNaseH-like domain	0	0	0	0	0	0	no		no		no		no		no
592874	595045	-	AMET1_3	CDS	AMET1_0841	arCOG00368	1	1	L	SbcC	ATPase involved in DNA repair, SbcC	0.170834	0.157198	0.0114104	0	0.0556066	0.0496849	no change	0.920181	DOWN	14.9718	OFF	0	no change	0.3255	DOWN	3.43835
595062	596129	-	AMET1_3	CDS	AMET1_0842	arCOG00397	1	1	L	SbcD	DNA repair exonuclease, SbcD	0.0218509	0.0705377	0	0	0	0	4 UP	3.22814	OFF	0	OFF	0	OFF	0	OFF	0
596341	597879	-	AMET1_3	CDS	AMET1_0843	arCOG00280	1	1	L	-	HerA helicase	0.520448	0.346643	0.392518	0.20772	0.3606	0.182178	no change	0.666046	no change	0.754191	no change	0.399117	no change	0.692865	no change	0.35004
597915	599024	-	AMET1_3	CDS	AMET1_0844	arCOG00367	1	1	L	-	NurA 5'-3' nuclease	0.510516	0.239828	0.223644	0.122188	0.134804	0.113565	no change	0.469776	no change	0.438074	DOWN	4.17812	DOWN	3.7871	DOWN	4.49535
599160	599759	+	AMET1_3	CDS	AMET1_0845						hypothetical protein	0	0	0	0	0	0	no		no		no		no		no
599880	600524	-	AMET1_3	CDS	AMET1_0846	arCOG01087	1	1	G	TpiA	Triosephosphate isomerase	1.2018	1.2193	0.899139	0.924048	0.825674	1.16168	no change	1.01456	no change	0.748161	no change	0.768887	no change	0.687032	no change	0.966617	yes	Glycolysis/Gluconeogenesis	4
600541	601692	-	AMET1_3	CDS	AMET1_0847	arCOG00103	1	1	G	-	D-arabino 3-hexulose 6-phosphate formaldehyde lyase	2.41552	2.72477	4.70337	2.29866	1.84007	2.88409	no change	1.12803	no change	1.94715	no change	0.951625	no change	0.761772	no change	1.19398	yes
601833	602987	-	AMET1_3	CDS	AMET1_0848	arCOG00130	2	1	G	-	MFS family permease	0	0	0	0	0	0	no		no		no		no		no
602984	604186	-	AMET1_3	CDS	AMET1_0849	arCOG00570	5	1	I	-	Geranylgeranyl reductase, flavoprotein	0.0635662	0.0644916	0	0	0	0	no change	1.01456	OFF	0	OFF	0	OFF	0	OFF	0
604324	604542	-	AMET1_3	CDS	AMET1_0850						Zn finger protein	0	0	0	0	0	0	no		no		no		no		no
604669	605433	-	AMET1_3	CDS	AMET1_0851	arCOG01304	1	1	L	NucS	RecB family endonuclease acting on branched DNA substrates	0	0.340596	0	0	0	0	ON		no		no		no		no
605596	607812	-	AMET1_3	CDS	AMET1_0852	arCOG01308	3	1	O	Cdc48	ATPase of the AAA+ class , CDC48 family	2.38572	9.48229	3.40258	1.93668	2.38097	2.84623	4 UP	3.9746	no change	1.42623	no change	0.811781	no change	0.998011	no change	1.19303
607897	608538	-	AMET1_3	CDS	AMET1_0853	arCOG01684	2	1	K	-	Transcriptional regulator, ArsR family	0.0337696	0.324474	0.141489	0.0946958	0.0286458	0.0402211	4 UP	9.60846	4 UP	4.18984	no change	2.80418	no change	0.848274	no change	1.19105
608761	609645	-	AMET1_3	CDS	AMET1_0854	arCOG01981	5	1	K	SUA7	Transcription initiation factor TFIIB, Brf1 subunit/Transcription initiation factor TFIIB	0.68135	1.09434	0.253311	0.313107	0.788603	0.151421	no change	1.60614	no change	0.371778	no change	0.459539	no change	1.15741	DOWN	4.49972
609832	611358	-	AMET1_3	CDS	AMET1_0855	arCOG00619	2	1	E	GltB	Glutamate synthase domain 2 and ferredoxin domain	0.675391	0.904898	0.70288	0.470424	0.470129	0.884864	no change	1.33981	no change	1.0407	no change	0.696522	no change	0.696084	no change	1.31015		Glutamate and Glutamine biosynthesis	3
611649	612182	-	AMET1_3	CDS	AMET1_0856	arCOG04451	1	1	V	VapB3	RHH/copG family antitoxin	0	0.161229	0	0	0	0	ON		no		no		no		no
612201	613022	-	AMET1_3	CDS	AMET1_0857	arCOG00854	1		R	-	Predicted methyltransferase subunit MtxX, phosphotransacetylase family enzyme	0.601893	0.41315	0.0730265	1.08137	0.345435	0.593853	no change	0.686417	DOWN	8.24211	no change	1.79661	no change	0.573915	no change	0.986642
613222	614208	-	AMET1_3	CDS	AMET1_0858	arCOG00640	1	1	R	-	Selenophosphate synthetase-related protein	0.667445	0.423226	0.659521	0.681199	0.566176	1.21373	no change	0.634099	no change	0.988127	no change	1.02061	no change	0.848274	no change	1.81847
614554	615099	+	AMET1_3	CDS	AMET1_0859	arCOG00235	1	1	Q	MhpD	2-keto-4-pentenoate hydratase/2-oxohepta-3-ene-1,7-dioic acid hydratase (catechol pathway)	0	0	0	0	0	0	no		no		no		no		no
615092	616573	+	AMET1_3	CDS	AMET1_0860	arCOG04389	1	2	S	-	Uncharacterized membrane protein	0.0516476	0.0725531	0.0593341	0.0549847	0.0269608	0.0189276	no change	1.40477	no change	1.14883	no change	1.06461	no change	0.522015	no change	0.366476
616971	617252	+	AMET1_3	CDS	AMET1_0861						hypothetical protein	0	0	0	0	0	0	no		no		no		no		no
617367	618449	+	AMET1_3	CDS	AMET1_0862	arCOG00358	1	1	J	DRG	Ribosome-interacting GTPase 1	0.472774	0.300289	0.150617	0.268814	0.210631	0.118297	no change	0.635165	no change	0.318582	no change	0.568589	no change	0.445522	DOWN	3.99649
618540	619565	-	AMET1_3	CDS	AMET1_0863	arCOG04125	1	1	J	RCL1	RNA 3'-terminal phosphate cyclase	0.230428	0.0785992	0.125514	0.113024	0.124694	0.130127	no change	0.341102	no change	0.544702	no change	0.490497	no change	0.54114	no change	0.56472
619593	620129	-	AMET1_3	CDS	AMET1_0864	arCOG00972	1	1	H	NadR	Nicotinamide mononucleotide adenylyltransferase	0.333723	0.241844	0.27385	0.256595	0.380821	0.397479	no change	0.724685	no change	0.82059	no change	0.768887	no change	1.14113	no change	1.19105		NAD biosynthesis	5?
620320	620886	-	AMET1_3	CDS	AMET1_0865	arCOG04063	1	1	J	KptA	RNA--NAD 2'-phosphotransferase	1.172	1.18705	1.0703	2.1276	1.24188	3.3005	no change	1.01284	no change	0.913219	no change	1.81536	no change	1.05962	no change	2.81612
620927	621073	-	AMET1_3	CDS	AMET1_0866						hypothetical protein	0	0	0	0	0	0	no		no		no		no		no
621156	621737	+	AMET1_3	CDS	AMET1_0867	arCOG06902	1	1	S	-	Uncharacterized membrane protein	0	0	0	0	0	0	no		no		no		no		no
622140	624266	+	AMET1_3	CDS	AMET1_0868	arCOG02043	1	1	M	AglS	Dolichol phosphate-mannose mannosyltransferase	0.119187	0.120922	0.0844369	0.056512	0.0876225	0.123029	no change	1.01456	no change	0.708443	no change	0.474147	no change	0.735171	no change	1.03224
624524	625576	+	AMET1_3	CDS	AMET1_0869	arCOG00570	5	1	I	-	Geranylgeranyl reductase, flavoprotein	0.0218509	0	0	0.056512	0.0185355	0	OFF	0	OFF	0	no change	2.58626	no change	0.848274	OFF	0
625718	627151	+	AMET1_3	CDS	AMET1_0870	arCOG02209	3	1	M	AglR	MATE family membrane protein, Rfbx family	0	0	0	0	0	0	no		no		no		no		no
627296	629296	+	AMET1_3	CDS	AMET1_0871	arCOG01695	1	1	J	-	Predicted component of the ribosome quality control (RQC) complex, YloA/Tae2 family, contains fibronectin-binding (FbpA) and DUF814 domains	0.274129	0.253936	0.143771	0.232158	0.138174	0.359624	no change	0.926336	no change	0.524464	no change	0.84689	no change	0.504047	no change	1.31188
629280	630341	+	AMET1_3	CDS	AMET1_0872	arCOG01741	1	1	J	PelA	Release factor eRF1	0.303926	0.102784	0.193977	0.233685	0.178615	0.25079	no change	0.338186	no change	0.638237	no change	0.768887	no change	0.587693	no change	0.825169
630411	630866	-	AMET1_3	CDS	AMET1_0873	arCOG01759	2	1	L	-	Bifunctional nuclease, with DNase and RNase activity	0.053634	0.122937	0	0.160372	0.0454963	0.0638806	no change	2.29215	OFF	0	no change	2.99012	no change	0.848274	no change	1.19105
630892	631128	-	AMET1_3	CDS	AMET1_0874						hypothetical protein	0.109254	0.110845	0.125514	0.0840044	0	0.130127	no change	1.01456	no change	1.14883	no change	0.768887	OFF	0	no change	1.19105
631175	632050	-	AMET1_3	CDS	AMET1_0875	arCOG01568	3	1	M	MscS	Small-conductance mechanosensitive channel	0.407221	0.342612	0.029667	0.0687308	0.144914	0.326501	no change	0.841341	DOWN	13.7264	DOWN	5.92487	no change	0.355861	no change	0.801777
632205	632534	+	AMET1_3	CDS	AMET1_0876	arCOG04412	1	1	S	-	Uncharacterized protein	4.67808	2.40634	2.7248	2.57053	2.83594	1.37935	no change	0.514388	no change	0.582462	no change	0.549485	no change	0.606219	DOWN	3.39152
632579	633361	-	AMET1_3	CDS	AMET1_0877	arCOG03129	1	1	L	-	Predicted GIY-YIG superfamily nuclease with N-terminal metal-binding region, DUF2797 family	0.0635662	0	0	0.0794223	0.0539216	0.177446	OFF	0	OFF	0	no change	1.24944	no change	0.848274	no change	2.79151
633390	634211	-	AMET1_3	CDS	AMET1_0878	arCOG01006	1	1	P	ZnuB	ABC-type Mn2+/Zn2+ transport system, permease component	0	0	0	0	0	0	no		no		no		no		no
634213	634977	-	AMET1_3	CDS	AMET1_0879	arCOG00201	1	1	P	ZnuC	ABC-type Mn/Zn transport system, ATPase component	0.109254	0	0.0775907	0	0.0572917	0.527606	OFF	0	no change	0.710183	OFF	0	no change	0.524388	4 UP	4.82915
635012	635947	-	AMET1_3	CDS	AMET1_0880	arCOG01005	1	1	P	LraI	ABC-type metal ion transport system, periplasmic component/surface adhesin	0.0238373	0	0.0593341	0.0183282	0.0202206	0.139591	OFF	0	no change	2.48912	no change	0.768887	no change	0.848274	4 UP	5.85598
635955	636425	-	AMET1_3	CDS	AMET1_0881	arCOG02100	2	1	K	TroR	Mn-dependent transcriptional regulator (DtxR family)	0	0.0503841	0	0	0	0	ON		no		no		no		no
636579	637355	+	AMET1_3	CDS	AMET1_0882	arCOG00574	1	1	H	THI4	Archaeal ribulose 1,5-bisphosphate synthetase/yeast thiazole synthase	1.33092	1.13868	1.08399	0.862954	0.952053	1.87383	no change	0.85556	no change	0.814466	no change	0.64839	no change	0.715335	no change	1.40792
637392	637465	-	AMET1_3	tRNA	AMET1_0883						tRNA-Ala	0	0	0	0	0	0	no		no		no		no		no
637535	637873	-	AMET1_3	CDS	AMET1_0884	arCOG03113	1	1	S	-	Uncharacterized protein	0	0.173321	0	0	0	0.0851741	ON		no		no		no		ON
637882	638967	-	AMET1_3	CDS	AMET1_0885	arCOG01919	2	1	U	TatC	Sec-independent protein secretion pathway component TatC	0	0	0	0	0	0	no		no		no		no		no
639183	640421	+	AMET1_3	CDS	AMET1_0886	arCOG01352	1	1	E	GdhA	Glutamate dehydrogenase/leucine dehydrogenase	0.397289	0.147122	0.292106	0.265759	0.293199	0.354892	no change	0.370314	no change	0.735249	no change	0.668932	no change	0.737998	no change	0.893284	yes	Glutamate and Glutamine biosynthesis	1
640515	640727	+	AMET1_3	CDS	AMET1_0887	arCOG00349	1	1	C	Fer	Ferredoxin	0	0	0	0	0	0	no		no		no		no		no		yes
640748	641827	-	AMET1_3	CDS	AMET1_0888	arCOG00932	1	1	R	-	Uncharacterized protein related to pyruvate formate-lyase activating enzyme	0	0	0	0	0	0	no		no		no		no		no			Pyruvate oxidation	1(3)
641837	643393	-	AMET1_3	CDS	AMET1_0889	arCOG00485	1	1	J	LysS	Lysyl-tRNA synthetase, class I	0.707174	0.546164	0.294388	0.174118	0.34038	0.477921	no change	0.772318	no change	0.416288	DOWN	4.06146	no change	0.481324	no change	0.675818
643637	643951	-	AMET1_3	CDS	AMET1_0890	arCOG04231	1	1	P	CutA	Uncharacterized protein involved in tolerance to divalent cations	0.188712	0.19146	0.0912832	0.145098	0.067402	0.224765	no change	1.01456	no change	0.483716	no change	0.768887	no change	0.357168	no change	1.19105
644011	644373	-	AMET1_3	CDS	AMET1_0891						IS605-like HTH domain containing protein	0	0	0	0	0	0	no		no		no		no		no
644493	645725	-	AMET1_3	CDS	AMET1_0892	arCOG04064	1	2	O	RseP	Membrane-associated protease RseP, regulator of RpoE activity in bacteria	0	0	0	0	0	0	no		no		no		no		no
645742	646614	-	AMET1_3	CDS	AMET1_0893	arCOG02297	1	1	E	IlvE	Branched-chain amino acid aminotransferase/4-amino-4-deoxychorismate lyase	1.3488	2.42045	0.981294	0.768258	0.985754	2.8486	no change	1.79453	no change	0.727534	no change	0.569588	no change	0.73084	no change	2.11196		Ile, Leu, Val biosynthesis	5
646854	648464	+	AMET1_3	CDS	AMET1_0894	arCOG04435	1		G	-	Phosphoenolpyruvate carboxylase	1.11638	1.04597	2.36652	1.005	0.68413	1.68455	no change	0.936932	no change	2.11981	no change	0.900228	no change	0.61281	no change	1.50894	yes
648627	650210	-	AMET1_3	CDS	AMET1_0895	arCOG00063	1	1	F	PyrG	CTP synthase (UTP-ammonia lyase)	0.780673	0.941175	0.821549	0.549847	0.554381	0.71215	no change	1.20559	no change	1.05236	no change	0.704324	no change	0.710133	no change	0.912226		Pyrimidine biosynthesis	9
650381	650566	-	AMET1_3	CDS	AMET1_0896	arCOG04124	1	1	S	-	Uncharacterized protein, Trm112 family	0.836293	0.848468	0.458698	0.111497	0.709406	0.475555	no change	1.01456	no change	0.548489	DOWN	7.50061	no change	0.848274	no change	0.568647
650568	651581	-	AMET1_3	CDS	AMET1_0897	arCOG04387	1	1	F	PurA	Adenylosuccinate synthase	0.854171	1.46315	2.40531	0.366564	0.289828	1.01972	no change	1.71295	no change	2.81596	no change	0.429146	no change	0.33931	no change	1.19382		Purine biosynthesis	12
651664	652644	-	AMET1_3	CDS	AMET1_0898	arCOG00934	1	1	R	PflX	Radical SAM superfamily enzyme	0.278102	0.632824	0.125514	0.175645	0.193781	0.551266	no change	2.27551	no change	0.451325	no change	0.631586	no change	0.696796	no change	1.98224		Pyruvate oxidation	1(3)
652641	653936	-	AMET1_3	CDS	AMET1_0899	arCOG00322	1	1	O	TldE	Inactivated Zn-dependent protease, component of TldD/TldE system	0.242346	0.0382919	0.374261	0.131352	0.144914	0.0709784	DOWN	6.32891	no change	1.54432	no change	0.542003	no change	0.597964	DOWN	3.41437
653933	655276	-	AMET1_3	CDS	AMET1_0900	arCOG00321	1	1	O	TldD	Zn-dependent protease, component of TldD/TldE system	0.0377424	0	0.264721	0	0.112898	0.044953	OFF	0	4 UP	7.01389	OFF	0	no change	2.99128	no change	1.19105
655595	657517	-	AMET1_3	CDS	AMET1_0901	arCOG02160	1	1	O	LonB	Predicted ATP-dependent protease	0.850198	0.636855	0.721137	0.445987	0.620098	0.690856	no change	0.749066	no change	0.848199	no change	0.524568	no change	0.729357	no change	0.812583
657800	658354	-	AMET1_3	CDS	AMET1_0902	arCOG01091	1	1	P	CCC1	Predicted Fe2+/Mn2+ transporter, VIT1/CCC1 family	0.0456882	0	0	0.0351291	0.0387561	0	OFF	0	OFF	0	no change	0.768887	no change	0.848274	OFF	0	yes
658398	659603	-	AMET1_3	CDS	AMET1_0903	arCOG01434	2	1	E	ThrC	Threonine synthase and cysteate synthase	3.90535	4.82478	3.32043	3.65954	2.45175	5.68064	no change	1.23543	no change	0.850225	no change	0.937057	no change	0.627792	no change	1.45458		Threonine biosynthesis	5
659773	660321	+	AMET1_3	CDS	AMET1_0904	arCOG01765	1	1	K	SPT15	TATA-box binding protein (TBP), component of TFIID and TFIIIB	3.18427	4.93966	2.36423	1.58234	2.1754	2.45349	no change	1.55127	no change	0.742473	no change	0.496923	no change	0.68317	no change	0.770502
660418	661101	-	AMET1_3	CDS	AMET1_0905	arCOG01213	1	1	R	Cof	HAD superfamily hydrolase	0.0774713	0	0	0	0	0	OFF	0	OFF	0	OFF	0	OFF	0	OFF	0
661303	662274	-	AMET1_3	CDS	AMET1_0906	arCOG00415	1	1	L	RecA	RecA/RadA recombinase	0.92171	0.933113	2.06072	0.456678	0.365656	0.139591	no change	1.01237	no change	2.23575	no change	0.495468	no change	0.396714	DOWN	6.60294
662406	663860	-	AMET1_3	CDS	AMET1_0907	arCOG01510	2	1	L	RPA1	Single-stranded DNA-binding replication protein A (RPA), large (70 kD) subunit or related ssDNA-binding protein	0.38537	0.171306	0.616161	0.152735	0.119638	0.111199	no change	0.444523	no change	1.59888	no change	0.396334	DOWN	3.22112	DOWN	3.46558
664016	664678	-	AMET1_3	CDS	AMET1_0908	arCOG00813	1	1	R	-	ACT domain-containing protein	0.0814442	0.135029	0.0935653	0.14968	0.112898	0.158518	no change	1.65794	no change	1.14883	no change	1.83783	no change	1.3862	no change	1.94634
664776	665732	+	AMET1_3	CDS	AMET1_0909	arCOG01123	1	1	E	MtnA	Methylthioribose-1-phosphate isomerase (methionine salvage pathway), a paralog of eIF-2B alpha subunit	0.311872	0.316412	0.182566	0.406276	0.264553	0.447164	no change	1.01456	no change	0.585389	no change	1.3027	no change	0.848274	no change	1.43381
665799	666341	+	AMET1_3	CDS	AMET1_0910	arCOG02078	1	1	S	-	Metal binding protein, putative component of redox complexes	0.162888	0.044338	0.111822	0.125243	0.0825674	0.194008	DOWN	3.67379	no change	0.686494	no change	0.768887	no change	0.506895	no change	1.19105
666504	668150	-	AMET1_3	CDS	AMET1_0911	arCOG00412	1	1	J	PheT	Phenylalanyl-tRNA synthetase beta subunit	0.703201	0.600578	0.470108	0.41544	0.502145	0.487385	no change	0.854063	no change	0.668526	no change	0.590784	no change	0.714084	no change	0.693095
668138	669658	-	AMET1_3	CDS	AMET1_0912	arCOG00410	1	1	J	PheS	Phenylalanyl-tRNA synthetase alpha subunit	0.383384	0.388965	0.310363	0.328381	0.202206	0.456628	no change	1.01456	no change	0.809536	no change	0.856533	no change	0.527424	no change	1.19105
669909	670541	-	AMET1_3	CDS	AMET1_0913	arCOG00036	1	1	J	Dph6	Diphthamide synthase (EF-2-diphthine--ammonia ligase)	1.84541	0.261997	0.392518	1.703	0.882966	1.24212	DOWN	7.04361	DOWN	4.70146	no change	0.92283	no change	0.478467	no change	0.673088
670674	671654	+	AMET1_3	CDS	AMET1_0914	arCOG00666	2	1	M	GCD1	N-acetylglucosamine-1-phosphate uridyltransferase	0.0814442	0.0241844	0	0.0885864	0	0.0615146	DOWN	3.36764	OFF	0	no change	1.08769	OFF	0	no change	0.755297
671805	673007	+	AMET1_3	CDS	AMET1_0915	arCOG00767	1	1	G	{ManB}	Phosphomannomutase	0.262211	0.479657	0.255593	0.20161	0.188725	0.366722	no change	1.82928	no change	0.974762	no change	0.768887	no change	0.719748	no change	1.39858
673004	673927	+	AMET1_3	CDS	AMET1_0916	arCOG01369	2	1	M	WcaG	Nucleoside-diphosphate-sugar epimerase	1.14221	0.16526	0.298952	0.487225	0.458333	0.643537	DOWN	6.91157	DOWN	3.82069	no change	0.426565	no change	0.40127	no change	0.563417
673951	674682	+	AMET1_3	CDS	AMET1_0917	arCOG00894	1	1	M	-	Glycosyl transferase family 2	0.550245	0.219675	0.0775907	0.122188	0.466759	0.257888	no change	0.399231	DOWN	7.09164	DOWN	4.50326	no change	0.848274	no change	0.468679
674679	675764	+	AMET1_3	CDS	AMET1_0918	arCOG01403	8	1	M	AglL	Glycosyltransferase	0.0973358	0.044338	0	0.0336017	0.0168505	0.0520508	no change	0.455516	OFF	0	no change	0.345215	DOWN	5.77644	no change	0.534755
675830	676465	-	AMET1_3	CDS	AMET1_0919	arCOG01829	1	1	N	FlaB	Archaeal flagellins	0	0	0	0	0	0	no		no		no		no		no
676800	677981	+	AMET1_3	CDS	AMET1_0920	arCOG02964	1	2	N	FlaD	Archaellum protein D/E	0.59196	0.600578	0.766779	0.577339	0.636949	0.215301	no change	1.01456	no change	1.29532	no change	0.9753	no change	1.076	no change	0.363709
677981	678418	+	AMET1_3	CDS	AMET1_0921	arCOG01824	1	1	N	FlaF	Archaellum protein F, archaellin of FlaG/FlaF family	0	0	0.0661803	0.0442932	0	0	no		ON		ON		no		no
678421	678873	+	AMET1_3	CDS	AMET1_0922	arCOG01822	1	1	N	FlaG	Archaellum protein G, archaellin of FlaG/FlaF family	0	0	0	0	0	0	no		no		no		no		no
678931	679659	+	AMET1_3	CDS	AMET1_0923	arCOG04148	1	1	N	FlaH	KaiC family ATPase involved in biogenesis of archaellum	0.701215	0.711423	0.805574	0.652179	0.86443	0.0828081	no change	1.01456	no change	1.14883	no change	0.930071	no change	1.23276	DOWN	8.46795
679922	682180	-	AMET1_3	CDS	AMET1_0924	arCOG04889	1	2	F	NrdD	Oxygen-sensitive ribonucleoside-triphosphate reductase	0.29598	0.689254	0.34003	0.192446	0.363971	0	no change	2.32872	no change	1.14883	no change	0.6502	no change	1.22971	OFF	0		Thymidilate biosynthesis	1
682167	682436	-	AMET1_3	CDS	AMET1_0925	arCOG02607	1	1	O	GrxC	Glutaredoxin	0	0	0	0	0.0808824	0	no		no		no		ON		no
683070	683693	+	AMET1_3	CDS	AMET1_0926	arCOG00029	1	1	F	PyrE	Orotate phosphoribosyltransferase	1.03692	0.667085	0.454134	0.988197	0.879596	1.23502	no change	0.643331	no change	0.437962	no change	0.953008	no change	0.848274	no change	1.19105		Pyrimidine biosynthesis	5
683829	684326	+	AMET1_3	CDS	AMET1_0927	arCOG04396	1	1	E	-	ACT-domain-containing protein, predicted allosteric regulator of homoserine dehydrogenase	0.540313	0.961328	0.454134	0.303943	0.335325	0.643537	no change	1.77921	no change	0.840502	no change	0.562532	no change	0.620612	no change	1.19105
684329	685318	+	AMET1_3	CDS	AMET1_0928	arCOG01351	1	1	E	ThrA	Homoserine dehydrogenase	1.07268	1.0883	0.419903	0.621632	0.685815	1.27998	no change	1.01456	no change	0.391452	no change	0.579513	no change	0.639347	no change	1.19325		Methionine biosynthesis	3
685536	686453	-	AMET1_3	CDS	AMET1_0929	arCOG01027	1	1	E	ThrB	Homoserine kinase	0.131105	0.229751	0	0.0442932	0.0775123	0.156152	no change	1.75242	OFF	0	no change	0.337844	no change	0.591221	no change	1.19105		Threonine biosynthesis	4
686599	687681	-	AMET1_3	CDS	AMET1_0930	arCOG04151	1	1	R	-	ABC-type multidrug transport system, permease component	0.170834	0.173321	0.155181	0.197028	0.178615	0.0260254	no change	1.01456	no change	0.908374	no change	1.15333	no change	1.04555	DOWN	6.56413
688003	689085	-	AMET1_3	CDS	AMET1_0931	arCOG04143	1	1	L	-	DNA topoisomerase VI, subunit A	0.667445	0.451441	0.513468	0.181755	0.434743	0.0804422	no change	0.676372	no change	0.769303	DOWN	3.67223	no change	0.651353	DOWN	8.29721
689075	690943	-	AMET1_3	CDS	AMET1_0932	arCOG01165	1	1	L	-	DNA topoisomerase VI, subunit B	0.442977	0.255951	0.426749	0.15579	0.288143	0.0993698	no change	0.577798	no change	0.963365	no change	0.351688	no change	0.65047	DOWN	4.45787
691041	693452	-	AMET1_3	CDS	AMET1_0933	arCOG04367	1	1	L	GyrA	Type IIA topoisomerase (DNA gyrase/topo II, topoisomerase IV), A subunit	0.913764	0.781961	0.513468	0.560538	0.458333	0.728712	no change	0.855758	no change	0.561926	no change	0.613438	no change	0.501588	no change	0.797483
693467	695350	-	AMET1_3	CDS	AMET1_0934	arCOG04371	1	1	L	GyrB	Type IIA topoisomerase (DNA gyrase/topo II, topoisomerase IV), B subunit	0.786632	0.991559	0.837523	0.560538	0.490349	0.68849	no change	1.26051	no change	1.06469	no change	0.71258	no change	0.623353	no change	0.875238
695517	695750	-	AMET1_3	CDS	AMET1_0935	arCOG01117	1	1	K	-	Lrp/AsnC family C-terminal domain	0.313858	0.318427	0.360569	0.479589	0.952053	0.742907	no change	1.01456	no change	1.14883	no change	1.52804	no change	3.03338	no change	2.36702
695751	696248	-	AMET1_3	CDS	AMET1_0936	arCOG01487	1	1	F	ComEB	Deoxycytidylate deaminase	0.923697	0.183398	0.314927	0.710219	0.598192	0.842277	DOWN	5.03657	no change	0.340942	no change	0.768887	no change	0.647607	no change	0.911855
696392	696466	-	AMET1_3	tRNA	AMET1_0937						tRNA-Lys	0	0	0	0	0	0	no		no		no		no		no
696488	697588	-	AMET1_3	CDS	AMET1_0938	arCOG00469	2	1	L	HolB	ATPase involved in DNA replication HolB, small subunit	0.439004	0.19549	0.0228208	0.291724	0.16345	0.522874	no change	0.445304	DOWN	19.237	no change	0.664514	no change	0.372319	no change	1.19105
697588	698907	-	AMET1_3	CDS	AMET1_0939	arCOG00470	1	1	L	HolB	ATPase involved in DNA replication HolB, large subunit	0.345641	0.227736	0.21908	0.146626	0.190411	0.267352	no change	0.65888	no change	0.633835	no change	0.424214	no change	0.550891	no change	0.773495
699045	699869	-	AMET1_3	CDS	AMET1_0940	arCOG10332	13	1	L	-	ParB-like nuclease domain containing protein	0.125146	0	0	0.0198556	0.0471814	0	OFF	0	OFF	0	DOWN	6.30281	no change	0.377011	OFF	0
700071	700253	-	AMET1_3	CDS	AMET1_0941	arCOG10332	13	1	L	-	ParB-like nuclease domain containing protein	0	0	0	0	0	0	no		no		no		no		no
700548	700970	-	AMET1_3	CDS	AMET1_0942	arCOG10332	13	1	L	-	ParB-like nuclease domain containing protein	0	0	0	0	0	0	no		no		no		no		no
701136	701567	+	AMET1_3	CDS	AMET1_0943	arCOG01502	1	1	C	HycB	Fe-S-cluster-containing hydrogenase component 2	0.127132	0	0.146053	0	0.0471814	0.151421	OFF	0	no change	1.14883	OFF	0	no change	0.37112	no change	1.19105
701567	703468	+	AMET1_3	CDS	AMET1_0944	arCOG00706	3	1	C	-	Aldehyde--ferredoxin oxidoreductase	4.92638	0.102784	2.23644	3.40447	1.15763	4.55918	DOWN	47.9297	no change	0.453972	no change	0.691069	DOWN	4.25558	no change	0.925462
703491	705491	-	AMET1_3	CDS	AMET1_0945	arCOG00792	6	1	L	-	Superfamily I DNA/RNA helicase	0	0	0	0	0	0	no		no		no		no		no
705604	706878	+	AMET1_3	CDS	AMET1_0946	arCOG00918	2	1	H	HemL	Glutamate-1-semialdehyde aminotransferase	0.615798	0.699331	0.707445	0.531518	0.522365	0.823349	no change	1.13565	no change	1.14883	no change	0.863138	no change	0.848274	no change	1.33705		Heme biosynthesis	3
706875	707753	+	AMET1_3	CDS	AMET1_0947	arCOG04299	2	1	H	HemC	Porphobilinogen deaminase	0.963426	0.177352	0.577366	0.635378	0.5072	0.598584	DOWN	5.43228	no change	0.599285	no change	0.659499	no change	0.526455	no change	0.621308		Heme biosynthesis	5
707731	708492	+	AMET1_3	CDS	AMET1_0948	arCOG00644	2	1	H	CysG	Uroporphyrinogen-III methylase	2.62807	0.812192	1.55638	2.02069	2.22932	2.67115	DOWN	3.23577	no change	0.592214	no change	0.768887	no change	0.848274	no change	1.0164		Cobalamine/B12 biosynthesis	2
708579	709631	-	AMET1_3	CDS	AMET1_0949	arCOG00899	4	1	M	AglD2	Predicted flippase	0.0218509	0.0463534	0	0	0	0	no change	2.12135	OFF	0	OFF	0	OFF	0	OFF	0
710202	711044	+	AMET1_3	CDS	AMET1_0950	arCOG10332	13	1	L	-	ParB-like nuclease domain containing protein	0.216522	0	0	0.129825	0.106158	0.106468	OFF	0	OFF	0	no change	0.599591	no change	0.490287	no change	0.491716
711164	711775	+	AMET1_3	CDS	AMET1_0951	arCOG04121	3	1	L	RnhB	Ribonuclease HII	0	0	0	0	0	0	no		no		no		no		no
711859	713097	+	AMET1_3	CDS	AMET1_0952	arCOG02882	2	1	J	YcaO	Ribosomal protein S12 methylthiotransferase accessory factor YcaO	0.895886	0.507872	0.28526	0.61705	0.68076	0.854107	no change	0.566893	no change	0.318411	no change	0.688759	no change	0.759873	no change	0.953365
713048	713698	+	AMET1_3	CDS	AMET1_0953	arCOG05002	2	1	S	-	Uncharacterized protein	0.252278	0.185413	0.0890011	0.0595667	0.214001	0.0922719	no change	0.734956	no change	0.352789	DOWN	4.23522	no change	0.848274	no change	0.365754
713708	715453	+	AMET1_3	CDS	AMET1_0954	arCOG01347	2	1	L	CDC9	ATP-dependent DNA ligase	0.172821	0.0906914	0	0.0840044	0.0623468	0.205837	no change	0.524772	OFF	0	no change	0.486078	no change	0.36076	no change	1.19105
715919	716557	-	AMET1_3	CDS	AMET1_0955	arCOG00417	2	1	L	RecA	RecA/RadA recombinase	0	0	0	0	0	0	no		no		no		no		no
716554	717744	-	AMET1_3	CDS	AMET1_0956	arCOG02701	2	1	S	-	Uncharacterized protein	0.0913764	0	0	0.0504026	0.0556066	0.0236595	OFF	0	OFF	0	no change	0.551593	no change	0.608544	DOWN	3.86215
717918	718916	-	AMET1_3	CDS	AMET1_0957	arCOG01403	8	1	M	AglL	Glycosyltransferase	0.576069	0.022169	0	0.442932	0.311734	0.593853	DOWN	25.9853	OFF	0	no change	0.768887	no change	0.54114	no change	1.03087
719025	721250	+	AMET1_3	CDS	AMET1_0958	arCOG01308	3	1	O	Cdc48	ATPase of the AAA+ class , CDC48 family	1.57128	1.34425	1.07258	0.807969	0.744792	0.470823	no change	0.855513	no change	0.682615	no change	0.514212	no change	0.474004	DOWN	3.3373
721359	721592	+	AMET1_3	CDS	AMET1_0959	arCOG02155	3	1	R	-	Protein implicated in RNA metabolism, contains PRC-barrel domain	0.115214	0	0.34003	0.447514	0.493719	0.352526	OFF	0	no change	2.95129	4 UP	3.88421	4 UP	4.28525	no change	3.05976
721691	722371	-	AMET1_3	CDS	AMET1_0960	arCOG01143	2	1	T	ApaH	Serine/threonine protein phosphatase PP2A family	0.651554	0	0.602469	0.320744	0.552696	0.62461	OFF	0	no change	0.924665	no change	0.492275	no change	0.848274	no change	0.958647
722402	723139	+	AMET1_3	CDS	AMET1_0961	arCOG02159	2		S	-	Uncharacterized membrane protein	0	0	0	0	0	0	no		no		no		no		no
723998	724405	+	AMET1_3	CDS	AMET1_0962	arCOG10332	13	1	L	-	ParB-like nuclease domain containing protein	0	0	0	0	0	0	no		no		no		no		no
724476	725600	+	AMET1_3	CDS	AMET1_0963	arCOG01403	8	1	M	AglL	Glycosyltransferase	0.119187	0.0201536	0	0.0916411	0.188725	0.108834	DOWN	5.9139	OFF	0	no change	0.768887	no change	1.58344	no change	0.913135
726066	727049	-	AMET1_3	CDS	AMET1_0964	arCOG01369	2	1	M	WcaG	Nucleoside-diphosphate-sugar epimerase	0.719093	0	0	0.479589	0.456648	0.551266	OFF	0	OFF	0	no change	0.666935	no change	0.635034	no change	0.766612
727087	728187	-	AMET1_3	CDS	AMET1_0965	arCOG01411	1	1	M	RfaG	Glycosyltransferase	1.40243	0	0	0.856844	0.508885	0.0828081	OFF	0	OFF	0	no change	0.610971	no change	0.362859	DOWN	16.9359
728309	729349	+	AMET1_3	CDS	AMET1_0966	arCOG00661	2	1	R	-	Predicted DNA-binding protein with the Helix-hairpin-helix motif	0	0	0	0	0	0	no		no		no		no		no
729398	729934	-	AMET1_3	CDS	AMET1_0967	arCOG04406	2	1	C	FumA	Tartrate dehydratase beta subunit/Fumarate hydratase class I, C-terminal domain	0.35756	0	0	0.195501	0.215686	0.42587	OFF	0	OFF	0	no change	0.546764	no change	0.603217	no change	1.19105	yes	TCA cycle	7
729931	730773	-	AMET1_3	CDS	AMET1_0968	arCOG04407	2	1	C	TtdA	Tartrate dehydratase alpha subunit/Fumarate hydratase class I, N-terminal domain	0.190699	0	0.0319491	0.294779	0.161765	0.293377	OFF	0	DOWN	5.96883	no change	1.54578	no change	0.848274	no change	1.53843	yes	TCA cycle	7
730902	732281	+	AMET1_3	CDS	AMET1_0969	arCOG00861	2	2	E	LysC	Aspartokinase	0.486679	0.128983	0.178002	0.293252	0.323529	0.650635	DOWN	3.77319	no change	0.365749	no change	0.602557	no change	0.66477	no change	1.33689		Lysine biosynthesis – diaminopimelate pathway	1
732308	733450	+	AMET1_3	CDS	AMET1_0970	arCOG01403	8	1	M	AglL	Glycosyltransferase	0.985276	0	0	0.142044	0.262868	0.369088	OFF	0	OFF	0	DOWN	6.93643	DOWN	3.74818	no change	0.374603
733538	734296	+	AMET1_3	CDS	AMET1_0971	arCOG01402	1	1	Q	AglP	SAM-dependent methyltransferase	0.77074	0	0.0365133	0.406276	0.365656	0.184544	OFF	0	DOWN	21.1085	no change	0.527124	no change	0.474421	DOWN	4.17646
734391	734468	-	AMET1_3	tRNA	AMET1_0972						tRNA-Arg	0	0	0	0	0	0	no		no		no		no		no
734526	734948	+	AMET1_3	CDS	AMET1_0973	arCOG04048	2	1	F	Dcd	Deoxycytidine deaminase	0	0.0604609	0.0684624	0.0458206	0	0	ON		ON		ON		no		no			Thymidilate biosynthesis	2
734950	735396	-	AMET1_3	CDS	AMET1_0974	arCOG01580	3	1	K	-	DNA-binding transcriptional regulator, Lrp family	0	0.122937	0.0616161	0	0	0	ON		ON		no		no		no
735558	736877	+	AMET1_3	CDS	AMET1_0975	arCOG01909	2	1	E	GlnA	Glutamine synthetase	1.16207	0.632824	0.98814	0.481116	1.1947	1.52604	no change	0.544566	no change	0.850328	no change	0.414016	no change	1.02808	no change	1.3132		Glutamate and Glutamine biosynthesis	2
737129	737248	+	AMET1_3	CDS	AMET1_0976						hypothetical protein	0	0	0	0	0	0	no		no		no		no		no
737509	738399	-	AMET1_3	CDS	AMET1_0977	arCOG01026	1	1	R	-	Predicted sugar kinase	0.08939	0.0261997	0	0.0687308	0.0471814	0.0662465	DOWN	3.41187	OFF	0	no change	0.768887	no change	0.527815	no change	0.741095
738422	739462	-	AMET1_3	CDS	AMET1_0978	arCOG04159	1	1	N	-	MoxR-like ATPase	0.311872	0.0745685	0.246465	0.164954	0.181985	0.08754	DOWN	4.18236	no change	0.790275	no change	0.528916	no change	0.583526	DOWN	3.56262
739551	739661	-	AMET1_3	CDS	AMET1_0979						hypothetical protein	0	0	0	0	0	0	no		no		no		no		no
739857	740744	-	AMET1_3	CDS	AMET1_0980	arCOG00479	1	1	O	CyoE	Polyprenyltransferase (cytochrome oxidase assembly factor)	0	0.0261997	0	0	0	0	ON		no		no		no		no
741045	741644	+	AMET1_3	CDS	AMET1_0981	arCOG04723	2	1	S	-	Uncharacterized protein	0	0	0	0	0	0	no		no		no		no		no
741716	742657	+	AMET1_3	CDS	AMET1_0982	arCOG02267	2	1	P	PitA	Phosphate/sulphate permease	0	0	0	0	0	0	no		no		no		no		no		yes
742904	743902	-	AMET1_3	CDS	AMET1_0983	arCOG03325	3	1	H	MtbA	Methylcobalamin--coenzyme M methyltransferase	0.196658	0.116891	0.342312	0.187864	0.252757	0.234229	no change	0.594388	no change	1.74065	no change	0.955284	no change	1.28526	no change	1.19105	yes	Heme biosynthesis	7
744330	744431	+	AMET1_3	CDS	AMET1_0984						hypothetical protein	0	0	0	0	0	0	no		no		no		no		no
744872	745384	+	AMET1_3	CDS	AMET1_0985						hypothetical protein	0.0456882	0	0	0.0794223	0.0387561	0.0544168	OFF	0	OFF	0	no change	1.73835	no change	0.848274	no change	1.19105
745524	746075	-	AMET1_3	CDS	AMET1_0986	arCOG01241	4	1	X	XerC	XerD/XerC family integrase	0	0	0	0	0	0	no		no		no		no		no
746127	746528	-	AMET1_3	CDS	AMET1_0987						hypothetical protein	0.133092	0	0	0.0442932	0	0.0686124	OFF	0	OFF	0	no change	0.332802	OFF	0	no change	0.515527
746619	746750	-	AMET1_3	CDS	AMET1_0988						hypothetical protein	0	0	0	0	0	0	no		no		no		no		no
746754	748763	-	AMET1_3	CDS	AMET1_0989	arCOG11557	1	1	X	-	ATPase involved in phage/plasmid replication	0	0	0	0	0	0	no		no		no		no		no
748772	749506	-	AMET1_3	CDS	AMET1_0990	arCOG08578	1	1	X	-	RepA plasmid replication protein	0	0	0	0	0	0	no		no		no		no		no
749607	749813	+	AMET1_3	CDS	AMET1_0991						hypothetical protein	#N/A	#N/A	#N/A	#N/A	#N/A	#N/A	#N/A	#N/A	#N/A	#N/A	#N/A	#N/A	#N/A	#N/A	#N/A	#N/A
3	560	+	AMET1_4	CDS	AMET1_0992						hypothetical protein	0.0377424	0.0866606	0.0981294	0.0290197	0.0320159	0.101736	no change	2.29611	no change	2.59998	no change	0.768887	no change	0.848274	no change	2.69552
807	2264	+	AMET1_4	CDS	AMET1_0993	arCOG01316	2	1	E	PutP	Na+/proline symporter	0	0	0	0	0	0	no		no		no		no		no		yes
2319	2513	+	AMET1_4	CDS	AMET1_0994						Zn finger protein	0.363519	0.368812	0	0	0.114583	0.160884	no change	1.01456	OFF	0	OFF	0	DOWN	3.17253	no change	0.442574
2935	3855	+	AMET1_4	CDS	AMET1_0995	arCOG10332	13	1	L	-	ParB-like nuclease domain containing protein	0.15097	0	0	0.0870591	0.067402	0.0283914	OFF	0	OFF	0	no change	0.576666	no change	0.44646	DOWN	5.31746
3906	4919	+	AMET1_4	CDS	AMET1_0996	arCOG03325	3	1	H	MtbA	Methylcobalamin--coenzyme M methyltransferase	0	0	0	0	0	0	no		no		no		no		no		yes	Heme biosynthesis	7
5406	6395	+	AMET1_4	CDS	AMET1_0997	arCOG01981	5	1	K	SUA7	Transcription initiation factor TFIIB, Brf1 subunit/Transcription initiation factor TFIIB	0.146997	0.189444	0.321773	0.0595667	0	0.335964	no change	1.28876	no change	2.18898	no change	0.405224	OFF	0	no change	2.28552
6856	7188	-	AMET1_4	CDS	AMET1_0998	arCOG03004	2	1	R	-	Cupin domain containing protein	1.70437	1.19713	0	0.907247	2.91008	4.09072	no change	0.702387	OFF	0	no change	0.532307	no change	1.70742	no change	2.40014
7331	8188	+	AMET1_4	CDS	AMET1_0999	arCOG01915	2	1	O	HflC	Membrane protease subunit, stomatin/prohibitin homolog	2.03809	1.55586	1.13191	2.06651	3.00613	1.83124	no change	0.763391	no change	0.555378	no change	1.01394	no change	1.47497	no change	0.898508
8380	8925	-	AMET1_4	CDS	AMET1_1000						hypothetical protein	0.437018	0.235798	0.0479237	0.441405	0.0791973	0	no change	0.539561	DOWN	9.11904	no change	1.01004	DOWN	5.51809	OFF	0
8931	9866	-	AMET1_4	CDS	AMET1_1001	arCOG04174	2	1	J	TYW1	Wybutosine (yW) biosynthesis enzyme, Fe-S oxidoreductase	0.0814442	0.0241844	0	0.0381838	0	0	DOWN	3.36764	OFF	0	no change	0.468834	OFF	0	OFF	0
10047	11273	-	AMET1_4	CDS	AMET1_1002	arCOG02679	1	1	I	-	Activator of 2-hydroxyglutaryl-CoA dehydratase (HSP70-class ATPase domain)	1.23557	1.39665	0.80101	1.05998	1.16942	1.05285	no change	1.13037	no change	0.648293	no change	0.85789	no change	0.946466	no change	0.852115
11270	11704	-	AMET1_4	CDS	AMET1_1003	arCOG04903	1	1	S	-	Uncharacterized protein	1.73814	2.32976	1.49933	0.545265	1.94792	1.55679	no change	1.34038	no change	0.862604	DOWN	3.1877	no change	1.12069	no change	0.895667
11704	12138	-	AMET1_4	CDS	AMET1_1004	arCOG04901	1	1	S	-	Uncharacterized protein, DUF2102 family	0.216522	0.683208	0.146053	0.256595	0.18367	0.151421	no change	3.15537	no change	0.67454	no change	1.18507	no change	0.848274	no change	0.69933
12140	13666	-	AMET1_4	CDS	AMET1_1005	arCOG04900	1	1	O	-	Peptidyl-prolyl cis-trans isomerase (rotamase), cyclophilin family	0.870063	0.669101	0.563674	0.507081	0.508885	0.376185	no change	0.769026	no change	0.647854	no change	0.58281	no change	0.584883	no change	0.432366
13714	14286	-	AMET1_4	CDS	AMET1_1006	arCOG04964	1	1	S	-	Uncharacterized protein	0.580042	0.332535	0.506622	0.922521	0.374081	0.279182	no change	0.573295	no change	0.873423	no change	1.59044	no change	0.644921	no change	0.481313
14573	15655	-	AMET1_4	CDS	AMET1_1007	arCOG00333	2	1	C	GlpC	Fe-S oxidoreductase subunit	0.0695256	0.0705377	0.0798728	0.0336017	0.203891	0.115931	no change	1.01456	no change	1.14883	no change	0.483301	no change	2.9326	no change	1.66746	yes
15840	16877	-	AMET1_4	CDS	AMET1_1008	arCOG01107	1	1	E	ArgE	Acetylornithine deacetylase/Succinyl-diaminopimelate desuccinylase or related deacylase	0.278102	0.187429	0.319491	0.413912	0.392616	0.0567827	no change	0.673957	no change	1.14883	no change	1.48835	no change	1.41177	DOWN	4.89766		Arginine biosynthesis	5
17079	18161	-	AMET1_4	CDS	AMET1_1009	arCOG04180	1	1	G	-	Bifunctional fructose-1,6-bisphosphate aldolase/phosphatase FBPA/FBPase	0.494625	1.11047	0.860344	0.841571	0.722886	0.780762	no change	2.24507	no change	1.73939	no change	1.70143	no change	1.46148	no change	1.57849	yes
18277	18981	-	AMET1_4	CDS	AMET1_1010	arCOG01122	1		G	RpiA	Ribose 5-phosphate isomerase	0.252278	0	0.0890011	0.329908	0.214001	0.220033	OFF	0	no change	0.352789	no change	1.30771	no change	0.848274	no change	0.872183	yes	Pentose phosphate pathway	4
19194	19976	-	AMET1_4	CDS	AMET1_1011	arCOG02303	1	1	R	SurE	Predicted acid phosphatase	0.363519	0.22169	0.127796	0.522354	0.385876	0.340696	no change	0.609844	no change	0.351553	no change	1.43694	no change	1.0615	no change	0.937216
20025	20336	-		RNA	#N/A							#N/A	#N/A	#N/A	#N/A	#N/A	#N/A	#N/A	#N/A	#N/A	#N/A	#N/A	#N/A	#N/A	#N/A	#N/A	#N/A
20777	20882	-	AMET1_4	rRNA	AMET1_1013						5S ribosomal RNA	0	0	0	0	0	0	no		no		no		no		no
20894	21016	-	AMET1_4	tRNA	#N/A							#N/A	#N/A	#N/A	#N/A	#N/A	#N/A	#N/A	#N/A	#N/A	#N/A	#N/A	#N/A	#N/A	#N/A	#N/A	#N/A
21167	24092	-	AMET1_4	rRNA	AMET1_1015						23S ribosomal RNA	0	0	0	0	0	0	no		no		no		no		no
24411	25896	-	AMET1_4	rRNA	AMET1_1016						16S ribosomal RNA	0	0	0	0	0	0	no		no		no		no		no
26125	26400	+	AMET1_4	CDS	AMET1_1017						hypothetical protein	0	0	0	0	0	0	no		no		no		no		no
26484	27206	-	AMET1_4	CDS	AMET1_1018	arCOG01532	2	1	I	UppS	Undecaprenyl pyrophosphate synthase	0.0675391	0	0.0365133	0	0	0	OFF	0	no change	0.540624	OFF	0	OFF	0	OFF	0
27352	28917	-	AMET1_4	CDS	AMET1_1019	arCOG00872	2	1	L	MPH1	ERCC4-like helicase	0.103295	0.0463534	0.0159746	0.0351291	0.0707721	0	no change	0.448747	DOWN	6.46623	no change	0.340085	no change	0.685144	OFF	0
29583	30602	-	AMET1_4	CDS	AMET1_1020	arCOG00656	1	1	H	ThiH	Thiamine biosynthesis enzyme ThiH, FO synthase or related uncharacterized enzyme	0	0	0	0	0	0	no		no		no		no		no			Thiamine (B1) biosynthesis	4
30700	31713	-	AMET1_4	CDS	AMET1_1021	arCOG00657	1	1	H	ThiH	Thiamine biosynthesis enzyme ThiH, FO synthase or related uncharacterized enzyme	0.0218509	0	0	0.0366564	0.0185355	0	OFF	0	OFF	0	no change	1.67757	no change	0.848274	OFF	0		Thiamine (B1) biosynthesis	4
32031	33020	+	AMET1_4	CDS	AMET1_1022	arCOG02410	1	1	C	Mer	Coenzyme F420-dependent N5,N10-methylene tetrahydromethanopterin reductase or related flavin-dependent oxidoreductase	0.24036	0.153168	0.335466	0.320744	0.247702	0.347794	no change	0.637243	no change	1.39568	no change	1.33443	no change	1.03055	no change	1.44697	yes
33112	33744	+	AMET1_4	CDS	AMET1_1023	arCOG04472	1	1	H	CofC	2-phospho-L-lactate guanylyltransferase, coenzyme F420 biosynthesis enzyme, CobY/MobA/RfbA family	0	0	0	0	0	0	no		no		no		no		no
33741	35159	+	AMET1_4	CDS	AMET1_1024	arCOG01356	2	1	C	-	Radical SAM superfamily enzyme	0.1172	0.0161229	0.440441	0.203138	0.0134804	0	DOWN	7.26917	4 UP	3.75802	no change	1.73325	DOWN	8.69413	OFF	0
35601	36824	+	AMET1_4	CDS	AMET1_1025	arCOG00467	2	1	L	CDC6	Cdc6-related protein, AAA superfamily ATPase	0.20659	0.11286	0.565956	0.25354	0.0943627	0	no change	0.546301	no change	2.73951	no change	1.22726	no change	0.456763	OFF	0
36821	37318	+	AMET1_4	CDS	AMET1_1026	arCOG02408	1		S	-	Uncharacterized NYN domain containing protein, LabA family	0.947534	0.548179	0.125514	0.41544	0.611673	0.643537	no change	0.578532	DOWN	7.54921	no change	0.438443	no change	0.645542	no change	0.679171
37266	37841	-	AMET1_4	CDS	AMET1_1027	arCOG01739	2	1	U	LepB	Signal peptidase I	0	0	0	0	0	0	no		no		no		no		no
37907	39541	+	AMET1_4	CDS	AMET1_1028	arCOG04455	1	1	L	HYS2	Archaeal DNA polymerase II, small subunit/DNA polymerase delta, subunit B	0.0794578	0.0282151	0.0912832	0.0610941	0.0235907	0.0165616	no change	0.355095	no change	1.14883	no change	0.768887	DOWN	3.36818	DOWN	4.7977
39606	40688	+	AMET1_4	CDS	AMET1_1029	arCOG00692	1	1	F	SsnA	Cytosine deaminase or related metal-dependent hydrolase	0.214536	0.022169	0	0.0351291	0.0623468	0.0544168	DOWN	9.6773	OFF	0	DOWN	6.10707	DOWN	3.44101	DOWN	3.94246		Pyrimidine salvage	2
40681	41112	+	AMET1_4	CDS	AMET1_1030	arCOG02053	3	1	T	UspA	Nucleotide-binding protein, UspA family	43.233	122.568	64.2588	55.6292	36.6734	66.7954	no change	2.83507	no change	1.48634	no change	1.28673	no change	0.848274	no change	1.54501
41128	41967	+	AMET1_4	CDS	AMET1_1031	arCOG00600	2	1	R	-	CBS domain	3.88747	1.44905	3.37976	3.43043	3.78462	3.0497	no change	0.372748	no change	0.869398	no change	0.882433	no change	0.973543	no change	0.784496
42005	43753	+	AMET1_4	CDS	AMET1_1032	arCOG00405	1	1	J	GRS1	Glycyl-tRNA synthetase (class II)	1.93281	1.04799	0.755368	0.636906	1.16437	0.470823	no change	0.54221	no change	0.390813	no change	0.329523	no change	0.602423	DOWN	4.10517
43931	47236	-	AMET1_4	CDS	AMET1_1033	arCOG04447	1	1	L	-	Archaeal DNA polymerase II, large subunit	0.0595933	0.0282151	0.0228208	0.0458206	0.0589767	0.0236595	no change	0.473461	no change	0.382942	no change	0.768887	no change	0.989653	no change	0.397015
47233	48495	-	AMET1_4	CDS	AMET1_1034	arCOG01115	1	1	J	TiaS	tRNA(Ile2) 2-agmatinylcytidine synthetase; containing Zn-ribbon domain and OB-fold domain	0.313858	0.276105	0.0935653	0.1787	0.139859	0.324135	no change	0.879712	DOWN	3.35443	no change	0.569366	no change	0.445612	no change	1.03274
48533	49747	-	AMET1_4	CDS	AMET1_1035	arCOG00942	2	1	R	-	Radical SAM superfamily enzyme	0.373452	0.171306	0.374261	0.328381	0.316789	0.733443	no change	0.45871	no change	1.00217	no change	0.879313	no change	0.848274	no change	1.96396
49888	50823	-	AMET1_4	CDS	AMET1_1036	arCOG00477	1		H	UbiA	4-hydroxybenzoate polyprenyltransferase or related prenyltransferase	0	0	0.029667	0	0.0219056	0.0307573	no		ON		no		ON		ON
51029	51913	-	AMET1_4	CDS	AMET1_1037	arCOG01803	3	1	P	TauA	ABC-type nitrate/sulfonate/bicarbonate transport system, periplasmic component	2.27845	3.46441	2.61754	2.29866	2.21584	3.56548	no change	1.52051	no change	1.14883	no change	1.00887	no change	0.97252	no change	1.56487	yes
52103	53167	-	AMET1_4	CDS	AMET1_1038	arCOG02327	4	1	T	-	Signal transduction histidine kinase, contains PAS domain	0.0456882	0	0.0524878	0.0351291	0	0	OFF	0	no change	1.14883	no change	0.768887	OFF	0	OFF	0
53195	53407	-	AMET1_4	CDS	AMET1_1039						hypothetical protein	0	0	0	0	0.102788	0	no		no		no		ON		no
53536	54126	-	AMET1_4	CDS	AMET1_1040	arCOG01685	2	1	K	ArsR	Transcriptional regulator containing HTH domain, ArsR family	0	0	0.0479237	0	0.035386	0.0496849	no		ON		no		ON		ON
54143	54595	-	AMET1_4	CDS	AMET1_1041						hypothetical protein	0	0	0	0	0	0	no		no		no		no		no
54714	55946	-	AMET1_4	CDS	AMET1_1042	arCOG02338	1	3	T	-	Sensory protein, contains REC, PAS and GAF domains	0.0377424	0	0.0958473	0	0.0707721	0	OFF	0	no change	2.53951	OFF	0	no change	1.87513	OFF	0
56399	57478	-	AMET1_4	CDS	AMET1_1043	arCOG02327	4	2	T	-	Signal transduction histidine kinase, contains PAS domain	1.10049	0.991559	0.146053	0.300888	0.284773	0.151421	no change	0.901016	DOWN	7.53486	DOWN	3.65747	DOWN	3.86444	DOWN	7.26777
57663	58451	+	AMET1_4	CDS	AMET1_1044	arCOG00288	3	1	C	NfnB	Nitroreductase	0	0.342612	0.12095	0	0.0252757	0.0780762	ON		ON		no		ON		ON
58506	59105	+	AMET1_4	CDS	AMET1_1045	arCOG01232	2	1	R	-	GTPase, G3E family	1.31304	1.64252	1.21635	0.814079	0.569547	1.26342	no change	1.25093	no change	0.926361	no change	0.619995	no change	0.433762	no change	0.962207
59110	59565	+	AMET1_4	CDS	AMET1_1046						hypothetical protein	0.631689	0.640886	0.524878	0.351291	0.269608	0.544168	no change	1.01456	no change	0.830912	no change	0.556114	no change	0.426805	no change	0.861448
59642	61402	+	AMET1_4	CDS	AMET1_1047	arCOG02387	1	2	T	-	Signal transduction regulator, contains Rec and PAS domains	0.635662	0.548179	0.401646	0.352818	0.422947	0.456628	no change	0.862375	no change	0.631854	no change	0.555041	no change	0.665365	no change	0.71835
61427	61897	-	AMET1_4	CDS	AMET1_1048	arCOG01581	1	1	K	-	DNA-binding transcriptional regulator, Lrp family	0.29598	0.116891	0.0593341	0.14968	0.358915	0.231863	no change	0.394929	DOWN	4.98837	no change	0.505711	no change	1.21263	no change	0.783372
62355	63143	+	AMET1_4	CDS	AMET1_1049	arCOG02032	2	1	H	MtsC	Methylated-thiol corrinoid protein MtsC	78.6294	12.332	58.8343	2.88975	6.67448	93.9778	DOWN	6.37604	no change	0.748248	DOWN	27.2098	DOWN	11.7806	no change	1.1952	yes
63159	64562	+	AMET1_4	CDS	AMET1_1050	arCOG03330	2	1	H	MtsB	Methanol-5-hydroxybenzimidazolylcobamide methyltransferase B subunit	0	0	0	0	0	0	0		0		0		0		0		yes
64936	65253	-	AMET1_4	CDS	AMET1_1051				S	-	DUF3243 domain containing protein	0.828347	1.80577	0.0890011	0.142044	4.33058	0.0922719	no change	2.17996	DOWN	9.30716	DOWN	5.83164	4 UP	5.22797	DOWN	8.97724
65611	65685	-	AMET1_4	tRNA	AMET1_1052						tRNA-Asp	0	0	0	0	0	0	no		no		no		no		no
66154	66915	-	AMET1_4	CDS	AMET1_1053	arCOG01794	1	1	Q	-	SAM-dependent methyltransferase	0.736971	0.338581	0	0.566648	0.429687	0.494483	no change	0.459423	OFF	0	no change	0.768887	no change	0.583045	no change	0.670967
66934	67245	-	AMET1_4	CDS	AMET1_1054						hypothetical protein	0.194672	0.0826299	0.0935653	0.14968	0.069087	0.231863	no change	0.424458	no change	0.480631	no change	0.768887	no change	0.35489	no change	1.19105
67248	67388	-	AMET1_4	CDS	AMET1_1055						hypothetical protein	0	0	0	0	0	0	no		no		no		no		no
67418	67891	-	AMET1_4	CDS	AMET1_1056	arCOG00833	3	1	R	RimI	Acetyltransferase, GNAT family	0	0	0	0	0	0	no		no		no		no		no
67925	68080	+	AMET1_4	CDS	AMET1_1057						hypothetical protein	0	0	0	0	0	0	no		no		no		no		no
68087	68281	-	AMET1_4	CDS	AMET1_1058						hypothetical protein	0	0	0	0	0.308364	0	no		no		no		ON		no
68700	69218	-	AMET1_4	CDS	AMET1_1059	arCOG00786	1	1	V	Cas4	CRISPR-associated protein Cas4, RecB family exonuclease	0.0953493	0.163244	0	0.0733129	0.0808824	0	no change	1.71207	OFF	0	no change	0.768887	no change	0.848274	OFF	0
69312	70889	-	AMET1_4	CDS	AMET1_1060	arCOG01562	1	1	R	GTPBP1	GTPase	0.2344	0.0483687	0.0753086	0.157317	0.0707721	0.0780762	DOWN	4.84612	no change	0.321282	no change	0.671147	DOWN	3.31205	no change	0.333089
70886	71956	-	AMET1_4	CDS	AMET1_1061	arCOG04149	1	1	J	NMD3	NMD protein affecting ribosome stability and mRNA decay	0.472774	0.300289	0.28526	0.36351	0.296569	0.156152	no change	0.635165	no change	0.603375	no change	0.768887	no change	0.627295	no change	0.33029
72156	72371	-	AMET1_4	CDS	AMET1_1062						hypothetical protein	0.30194	0	0	0.232158	0.256127	0	OFF	0	OFF	0	no change	0.768887	no change	0.848274	OFF	0
72368	72541	-	AMET1_4	CDS	AMET1_1063						hypothetical protein	1.93877	0.99559	0.520314	2.82407	0.832414	1.16878	no change	0.513516	DOWN	3.72615	no change	1.45663	no change	0.429352	no change	0.602845
72555	73172	-	AMET1_4	CDS	AMET1_1064	arCOG00928	1	1	L	-	Endonuclease V homolog	0.288034	0	0.0981294	0.0656761	0	0.248424	OFF	0	no change	0.340686	DOWN	4.38568	OFF	0	no change	0.862482
73177	73452	-	AMET1_4	CDS	AMET1_1065	arCOG04111	1		K	RPB11	DNA-directed RNA polymerase, subunit L	0	0	0	0	0	0	no		no		no		no		no
73452	74024	-	AMET1_4	CDS	AMET1_1066	arCOG00676	1	1	J	Csl4	Exosome complex RNA-binding protein Csl4, contains S1 and Zn-ribbon domains	0.580042	0.332535	1.09312	0.122188	0.633578	0.527606	no change	0.573295	no change	1.88455	DOWN	4.74712	no change	1.0923	no change	0.9096
74027	74629	-	AMET1_4	CDS	AMET1_1067	arCOG00910	1	1	J	-	Predicted RNA methylase	0.0397289	0.0403073	0	0.030547	0.0741422	0	no change	1.01456	OFF	0	no change	0.768887	no change	1.8662	OFF	0
74634	75617	-	AMET1_4	CDS	AMET1_1068	arCOG04112	1	1	J	DPH2	Diphthamide synthase subunit DPH2	0.109254	0.0503841	0.0890011	0.0183282	0.0421262	0.0922719	no change	0.461163	no change	0.814622	DOWN	5.96099	no change	0.385579	no change	0.84456
75635	77896	-	AMET1_4	CDS	AMET1_1069	arCOG01111	1	1	G	PpsA	Phosphoenolpyruvate synthase/pyruvate phosphate dikinase	1.37263	1.73926	1.25514	1.24785	0.982384	2.16248	no change	1.2671	no change	0.914406	no change	0.90909	no change	0.715693	no change	1.57542	yes	Gluconeogenesis only
77901	78344	-	AMET1_4	CDS	AMET1_1070	arCOG01864	1	1	K	-	Transcriptional regulator, xre family	0.0556204	0	0	0	0	0.149055	OFF	0	OFF	0	OFF	0	OFF	0	no change	2.67985
78621	79229	+	AMET1_4	CDS	AMET1_1071	arCOG01331	2	1	O	HtpX	Zn-dependent protease with chaperone function	0	0	0	0	0	0	no		no		no		no		no
79290	79364	+	AMET1_4	tRNA	AMET1_1072						tRNA-Val	0	0	0	0	0	0	no		no		no		no		no
79824	80399	+	AMET1_4	CDS	AMET1_1073	arCOG04226	1	1	G	AraD	Ribulose-5-phosphate 4-epimerase/Fuculose-1-phosphate aldolase	0	0	0.0479237	0.0320744	0	0	no		ON		ON		no		no			Pentose phosphate pathway	8
80382	80648	-	AMET1_4	CDS	AMET1_1074	arCOG04308	1	1	S	-	Uncharacterized protein	0.456882	0.245874	0.524878	0.351291	0.660539	0.544168	no change	0.538157	no change	1.14883	no change	0.768887	no change	1.44575	no change	1.19105
80808	81488	-	AMET1_4	CDS	AMET1_1075	arCOG00102	1	1	F	PurL	Phosphoribosylformylglycinamidine (FGAM) synthase, glutamine amidotransferase domain	0.12316	0.124953	0.597905	0.025965	0.104473	0	no change	1.01456	4 UP	4.85472	DOWN	4.74329	no change	0.848274	OFF	0		Purine biosynthesis	5
81488	81691	-	AMET1_4	CDS	AMET1_1076	arCOG04462	1		F	PurS	Phosphoribosylformylglycinamidine (FGAM) synthase, PurS component	1.34482	0.737623	1.54497	1.03402	0.616728	0.423504	no change	0.548491	no change	1.14883	no change	0.768887	no change	0.458594	DOWN	3.17546
81999	83894	-	AMET1_4	CDS	AMET1_1077	arCOG02035	1	2	R	-	Uncharacterized Fe-S clusters-containing protein, contains DUF4445 domain	1.17796	0.671116	0.819266	0.969869	0.810509	0.917987	no change	0.569727	no change	0.695495	no change	0.823345	no change	0.68806	no change	0.779302
83963	84604	-	AMET1_4	CDS	AMET1_1078	arCOG02028	5	1	H	MtbC1	Dimethylamine corrinoid protein MtbC1	0.814442	1.02985	0.335466	0.389475	1.60248	0.603316	no change	1.26449	no change	0.411896	no change	0.47821	no change	1.96758	no change	0.740772	yes
84872	85579	-	AMET1_4	CDS	AMET1_1079	arCOG01150	2	1	R	-	Phosphohydrolase, Icc/MPP superfamily	0	0	0	0	0	0	no		no		no		no		no
85569	88205	-	AMET1_4	CDS	AMET1_1080	arCOG00557	2	1	R	Lhr	Lhr-like helicase with C-terminal Zn finger domain	0.0456882	0.00806145	0.116386	0.0687308	0	0	DOWN	5.66749	no change	2.5474	no change	1.50434	OFF	0	OFF	0
88489	88878	+	AMET1_4	CDS	AMET1_1081	arCOG02416	8	1	N	-	Pilin/Flagellin, PilA family	0	0	0	0	0	0	no		no		no		no		no
89081	89395	-	AMET1_4	CDS	AMET1_1082	arCOG04223	1	1	J	SUI1	Translation initiation factor 1 (eIF-1/SUI1)	2.82671	1.35231	2.24557	1.02485	2.39782	3.37147	no change	0.478404	no change	0.79441	no change	0.36256	no change	0.848274	no change	1.19272
89752	91887	+	AMET1_4	CDS	AMET1_1083	arCOG00439	1	2	L	MCM2	Predicted ATPase involved in replication control, Cdc46/Mcm family	0.305912	0.155183	0.2419	0.197028	0.144914	0.0851741	no change	0.507279	no change	0.790751	no change	0.644068	no change	0.473711	DOWN	3.59161
91922	92212	+	AMET1_4	CDS	AMET1_1084	arCOG04051	1	1	S	-	Uncharacterized protein	0.224468	0.0927067	0.104976	0.172591	0.190411	0.108834	no change	0.413006	no change	0.467664	no change	0.768887	no change	0.848274	no change	0.484851
92513	93160	-	AMET1_4	CDS	AMET1_1085	arCOG01320	1	1	H	RibB	3,4-dihydroxy-2-butanone 4-phosphate synthase	1.60107	0.354704	0.303517	0.348236	0.606618	1.57572	DOWN	4.51383	DOWN	5.27508	DOWN	4.59767	no change	0.378882	no change	0.984164		Riboflavin biosynthesis	3
93157	93798	-	AMET1_4	CDS	AMET1_1086	arCOG01904	1	1	H	-	CTP-dependent Riboflavin kinase	0.429072	0.338581	0	0.193974	0.283088	0.302841	no change	0.789101	OFF	0	no change	0.452077	no change	0.659769	no change	0.705805
94048	95901	+	AMET1_4	CDS	AMET1_1087	arCOG00401	1	1	J	ThrS	Threonyl-tRNA synthetase	1.29119	0.751731	0.983576	0.705637	1.09528	1.44086	no change	0.5822	no change	0.76176	no change	0.546501	no change	0.848274	no change	1.11592
95956	96399	-	AMET1_4	CDS	AMET1_1088	arCOG04678	1	1	H	BtuR	ATP--corrinoid adenosyltransferase	0.341668	0.223705	0.392518	0.262705	0.289828	0.264986	no change	0.654744	no change	1.14883	no change	0.768887	no change	0.848274	no change	0.775565		Cobalamine/B12 biosynthesis	13
96744	98138	+	AMET1_4	CDS	AMET1_1089	arCOG04415	1	1	F	PurD	Phosphoribosylamine-glycine ligase	6.95454	5.10693	3.26109	2.37045	4.27497	7.07181	no change	0.73433	no change	0.468915	no change	0.340849	no change	0.614702	no change	1.01686		Purine biosynthesis	3
98152	99045	+	AMET1_4	CDS	AMET1_1090	arCOG00912	1	1	E	ArgF	Ornithine carbamoyltransferase	0.766768	0.904898	0.543135	0.36351	0.557751	0.563095	no change	1.18015	no change	0.708344	no change	0.474081	no change	0.727406	no change	0.734375	yes	Arginine biosynthesis	6
99443	100045	-	AMET1_4	CDS	AMET1_1091	arCOG01871	1	1	H	-	GTP--adenosylcobinamide-phosphate guanylyltransferase	0.288034	0.0866606	0.0456416	0.108442	0	0	DOWN	3.32371	DOWN	6.31079	no change	0.37649	OFF	0	OFF	0		Cobalamine/B12 biosynthesis	16
100042	100767	-	AMET1_4	CDS	AMET1_1092	arCOG04338	1		H	CobS	Cobalamin-5-phosphate synthase	0.0337696	0.0765838	0	0.025965	0.0286458	0.0402211	no change	2.26784	OFF	0	no change	0.768887	no change	0.848274	no change	1.19105		Cobalamine/B12 biosynthesis	17
100919	101833	+	AMET1_4	CDS	AMET1_1093	arCOG00042	1	1	J	TilS	tRNA(Ile)-lysidine synthase TilS/MesJ	0.158916	0.120922	0.0593341	0.122188	0.0707721	0.141957	no change	0.760919	no change	0.373369	no change	0.768887	no change	0.445344	no change	0.893284
102070	103203	+	AMET1_4	CDS	AMET1_1094	arCOG01481	1	1	H	PncB	Nicotinic acid phosphoribosyltransferase	1.46401	0.576394	1.0703	1.25548	1.24188	1.10963	no change	0.393709	no change	0.731071	no change	0.857565	no change	0.848274	no change	0.757938		NAD biosynthesis	4
103266	104663	-	AMET1_4	CDS	AMET1_1095	arCOG04249	1	1	J	CCA1	tRNA nucleotidyltransferase (CCA-adding enzyme)	0.303926	0.60864	0.196259	0.109969	0.257812	0.317037	no change	2.00259	no change	0.645745	no change	0.361829	no change	0.848274	no change	1.04314
104656	105312	-	AMET1_4	CDS	AMET1_1096	arCOG01736	1	1	J	LigT	2'-5' RNA ligase	2.13741	2.16652	1.16386	1.37156	2.16697	2.55049	no change	1.01362	no change	0.544518	no change	0.641692	no change	1.01383	no change	1.19326
105366	106115	+	AMET1_4	CDS	AMET1_1097	arCOG00952	1	1	O	PflA	Pyruvate-formate lyase-activating enzyme	0.0297967	0	0	0.0229103	0.0252757	0.0354892	OFF	0	OFF	0	no change	0.768887	no change	0.848274	no change	1.19105		Pyruvate oxidation	1(3)
106112	106654	+	AMET1_4	CDS	AMET1_1098	arCOG01045	1	1	H	CoaE	Dephospho-CoA kinase	1.55936	0.781961	0.885447	1.49528	0.834099	1.85963	no change	0.501463	no change	0.567827	no change	0.958905	no change	0.534899	no change	1.19256		Pantothenate and CoA biosynthesis	10
106655	107071	+	AMET1_4	CDS	AMET1_1099	arCOG01043	1	1	R	-	Predicted RNA binding protein with dsRBD fold	0.512503	1.79367	1.12963	0.175645	0.608303	1.17351	4 UP	3.49983	no change	2.20414	no change	0.342721	no change	1.18693	no change	2.28976
107082	107873	+	AMET1_4	CDS	AMET1_1100	arCOG01895	2	1	G	IolE	Sugar phosphate isomerase/epimerase	0.387357	0.100768	0.360569	0.0473479	0.266238	0.295743	DOWN	3.84404	no change	0.930844	DOWN	8.18107	no change	0.687319	no change	0.763491
108265	108352	+	AMET1_4	tRNA	AMET1_1101						tRNA-Ser	0	0	0	0	0	0	no		no		no		no		no
108546	109463	+	AMET1_4	CDS	AMET1_1102	arCOG00229	1	1	H	TupB	ABC-type tungstate transport system, permease component	0.0556204	0.0906914	0.148335	0.0992779	0.188725	0.205837	no change	1.63054	no change	2.66692	no change	1.78492	4 UP	3.3931	4 UP	3.70075
109490	110317	+	AMET1_4	CDS	AMET1_1103	arCOG00166	1	1	P	TupA	ABC-type tungstate transport system, periplasmic component	0	0	0	0	0	0	no		no		no		no		no
110317	111132	+	AMET1_4	CDS	AMET1_1104	arCOG00923	1	1	E	GlnQ	ABC-type polar amino acid transport system, ATPase component	0	0	0	0	0	0	no		no		no		no		no
111688	113004	+	AMET1_4	CDS	AMET1_1105	arCOG01771	1	1	E	GlpG	Membrane associated serine protease	0.0576069	0	0	0.0610941	0.0488664	0	OFF	0	OFF	0	no change	1.06053	no change	0.848274	OFF	0
113098	113889	-	AMET1_4	CDS	AMET1_1106	arCOG00476	1	1	H	UbiA	4-hydroxybenzoate polyprenyltransferase or related prenyltransferase	0.0317831	0.0322458	0.0365133	0	0.0572917	0.0378551	no change	1.01456	no change	1.14883	OFF	0	no change	1.80258	no change	1.19105
113897	114790	-	AMET1_4	CDS	AMET1_1107	arCOG04619	2	1	S	-	Uncharacterized membrane protein, contains bPH2 (bacterial pleckstrin homology) domain	0	0.126968	0.0638982	0.0198556	0	0.0307573	ON		ON		ON		no		ON
114911	115837	-	AMET1_4	CDS	AMET1_1108	arCOG01831	1	1	R	-	Predicted nucleotidyltransferase	0.0238373	0	0	0.0397112	0.0202206	0	OFF	0	OFF	0	no change	1.66592	no change	0.848274	OFF	0
115889	116704	-	AMET1_4	CDS	AMET1_1109	arCOG06481	1	1	S	-	Uncharacterized membrane protein	0.0278102	0.0604609	0	0	0.0505515	0	no change	2.17405	OFF	0	OFF	0	no change	1.81773	OFF	0
116884	118398	+	AMET1_4	CDS	AMET1_1110	arCOG02013	1	1	F	DeoA	Thymidine phosphorylase/AMP phosphorylase	0.194672	0.0927067	0.159746	0.14968	0.219056	0.165616	no change	0.476221	no change	0.82059	no change	0.768887	no change	1.12526	no change	0.850747	yes	Pyrimidine salvage	6
118491	118997	-	AMET1_4	CDS	AMET1_1111	arCOG07802	1	1	R	-	Predicted flavin-nucleotide-binding protein	0	0	0	0	0.0370711	0	no		no		no		ON		no
119069	120235	-	AMET1_4	CDS	AMET1_1112	arCOG02267	2	1	P	PitA	Phosphate/sulphate permease	0.0695256	0.130999	0.0798728	0.0748402	0.0370711	0.0828081	no change	1.88418	no change	1.14883	no change	1.07644	no change	0.533201	no change	1.19105	yes
120344	121144	-	AMET1_4	CDS	AMET1_1113	arCOG04402	1	1	N	CheR	Methylase of chemotaxis methyl-accepting protein	0.437018	0.183398	0.207669	0.224521	0.304994	0	no change	0.419658	no change	0.475196	no change	0.513757	no change	0.697898	OFF	0
121141	121653	-	AMET1_4	CDS	AMET1_1114	arCOG02380	1	1	N	CheD	Chemotaxis protein; stimulates methylation of MCP protein	0.182753	0	0.317209	0.212302	0.0404412	0	OFF	0	no change	1.73573	no change	1.16169	DOWN	4.51898	OFF	0
121713	122897	-	AMET1_4	CDS	AMET1_1115	arCOG02381	2	2	N	CheC	Chemotaxis protein CheC, flagellar motor switch protein	0.309885	0.187429	0.356004	0.171063	0.224112	0.0236595	no change	0.604833	no change	1.14883	no change	0.552022	no change	0.723208	DOWN	13.0977
122894	123502	-	AMET1_4	CDS	AMET1_1116	arCOG02381	2	1	N	CheC	Chemotaxis protein CheC, inhibitor of MCP methylation	0.0854171	0.0403073	0.239618	0.108442	0.033701	0	no change	0.471888	no change	2.80527	no change	1.26956	no change	0.394546	OFF	0
123537	125468	-	AMET1_4	CDS	AMET1_1117	arCOG04403	1	1	N	CheA	Chemotaxis protein histidine kinase or related kinase	0.872049	0.44338	0.591059	0.580394	0.473499	0.0283914	no change	0.508435	no change	0.677781	no change	0.665552	no change	0.542973	DOWN	30.7153
125490	126512	-	AMET1_4	CDS	AMET1_1118	arCOG02382	1	1	N	CheB	Chemotaxis response regulator containing a CheY-like receiver domain and a methylesterase domain	1.00315	1.01776	0.75765	0.673562	0.85095	0.134859	no change	1.01456	no change	0.755268	no change	0.671444	no change	0.848274	DOWN	7.43855
126525	126887	-	AMET1_4	CDS	AMET1_1119	arCOG02391	1	1	T	CheY	Rec domain	1.03494	0.479657	2.37793	0.79575	0.877911	0.563095	no change	0.463464	no change	2.29765	no change	0.768887	no change	0.848274	no change	0.544086
127219	128424	+	AMET1_4	CDS	AMET1_1120	arCOG04354	1	1	R	-	Tripartite tricarboxylate transporter (TTT) class transporter	0	0	0	0	0	0	no		no		no		no		no		yes
128744	130096	+	AMET1_4	CDS	AMET1_1121	arCOG04466	1		R	-	Na+-dependent transporter of the SNF family	0.0576069	0.0181383	0.0661803	0.0274923	0.0488664	0.0946379	DOWN	3.17599	no change	1.14883	no change	0.47724	no change	0.848274	no change	1.64282
130379	131323	+	AMET1_4	CDS	AMET1_1122	arCOG00666	2	1	M	GCD1	N-acetylglucosamine-1-phosphate uridyltransferase	0.248306	0.0846453	0.0593341	0.190919	0.210631	0.295743	no change	0.340892	DOWN	4.18487	no change	0.768887	no change	0.848274	no change	1.19105
131394	132275	-	AMET1_4	CDS	AMET1_1123	arCOG00956	1	1	R	-	Radical SAM superfamily enzyme	0.552232	0.328504	0.371979	0.248958	0.551011	0.773664	no change	0.594867	no change	0.673592	no change	0.450822	no change	0.99779	no change	1.40098
132277	133617	-	AMET1_4	CDS	AMET1_1124	arCOG00333	2	1	C	HdrD	CoB--CoM heterodisulfide reductase subunit D	0.522435	0.808161	0.670931	0.449041	0.675705	0.773664	no change	1.54691	no change	1.28424	no change	0.859517	no change	1.29338	no change	1.48088	yes
133633	134463	-	AMET1_4	CDS	AMET1_1125	arCOG05014	1	1	C	HdrE	CoB--CoM heterodisulfide reductase subunit E	0.365506	0.300289	0.271567	0.181755	0.310049	0.435334	no change	0.821572	no change	0.742991	no change	0.49727	no change	0.848274	no change	1.19105	yes
134561	135205	-	AMET1_4	CDS	AMET1_1126	arCOG03225	1	1	H	McrC	Methyl coenzyme M reductase, subunit C	0.917737	0.47361	0.155181	0.358928	0.306679	0.324135	no change	0.516063	DOWN	5.91396	no change	0.391101	no change	0.334169	no change	0.353189	yes
135202	136794	-	AMET1_4	CDS	AMET1_1127	arCOG00185	1	1	O	GsiA	ABC-type glutathione transport system ATPase component, contains duplicated ATPase domain	1.32099	0.677162	1.18668	1.62816	1.12056	1.45269	no change	0.512619	no change	0.89833	no change	1.23253	no change	0.848274	no change	1.0997
137120	138211	+	AMET1_4	CDS	AMET1_1128	arCOG02620	1	1	H	PaaK	Coenzyme F390 synthetase	0.0695256	0.044338	0.0798728	0.0992779	0.109528	0.0260254	no change	0.637722	no change	1.14883	no change	1.42793	no change	1.57537	no change	0.374329
138330	139250	+	AMET1_4	CDS	AMET1_1129	arCOG04152	1	1	K	-	Predicted transcriptional regulator	0	0.0261997	0.029667	0	0	0	ON		ON		no		no		no
139505	141166	+	AMET1_4	CDS	AMET1_1130	arCOG01257	2	1	O	GroEL	Chaperonin GroEL, HSP60 family	6.78172	107.242	13.786	6.94181	8.83134	8.69722	4 UP	15.8133	no change	2.03282	no change	1.02361	no change	1.30223	no change	1.28245
141486	142436	-	AMET1_4	CDS	AMET1_1131	arCOG01116	1	1	R	-	Predicted DNA-binding protein containing a Zn-ribbon domain	5.53622	4.36931	4.36562	3.75729	4.14522	6.60809	no change	0.789222	no change	0.788556	no change	0.678673	no change	0.748746	no change	1.19361
142438	143493	-	AMET1_4	CDS	AMET1_1132	arCOG00662	1	1	R	-	Biotin synthase-related protein, radical SAM superfamily	0.633676	0.642901	0.289824	0.424604	0.407782	0.86357	no change	1.01456	no change	0.45737	no change	0.670065	no change	0.643518	no change	1.3628
143706	144668	-	AMET1_4	CDS	AMET1_1133	arCOG00638	1	1	H	ThiL	Thiamine monophosphate kinase	0.305912	0.0846453	0.0593341	0.154263	0.0994179	0.139591	DOWN	3.61405	DOWN	5.15576	no change	0.50427	no change	0.324988	no change	0.45631		Thiamine (B1) biosynthesis	6
144679	145995	-	AMET1_4	CDS	AMET1_1134	arCOG00406	1	1	J	AsnS	Aspartyl/asparaginyl-tRNA synthetase	1.49182	1.13667	1.56094	0.862954	1.0481	1.62067	no change	0.761932	no change	1.04633	no change	0.578457	no change	0.702565	no change	1.08637
145998	147281	-	AMET1_4	CDS	AMET1_1135	arCOG04352	1	1	E	HisD	Histidinol dehydrogenase	0.288034	0.503841	0.330902	0.336017	0.244332	0.397479	no change	1.74924	no change	1.14883	no change	1.16659	no change	0.848274	no change	1.37997		Histidine biosynthesis	10
147268	148011	-	AMET1_4	CDS	AMET1_1136	arCOG04262	1	1	H	-	Phosphopantothenate synthetase	0	0	0.0365133	0	0	0	no		ON		no		no		no			Pantothenate and CoA biosynthesis	6
148105	148869	-	AMET1_4	CDS	AMET1_1137	arCOG04309	1	1	H	-	S-adenosyl-l-methionine hydroxide adenosyltransferase	0	0	0	0	0	0	no		no		no		no		no
149309	149803	-	AMET1_4	CDS	AMET1_1138	arCOG09434	2	1	S	-	Uncharacterized protein	0.0476747	0	0.209951	0	0.0404412	0	OFF	0	4 UP	4.40383	OFF	0	no change	0.848274	OFF	0
150177	151193	+	AMET1_4	CDS	AMET1_1139	arCOG00115	1	1	L	-	DNA modification methylase	0.0218509	0.022169	0	0.0168009	0	0	no change	1.01456	OFF	0	no change	0.768887	OFF	0	OFF	0
151346	152011	+	AMET1_4	CDS	AMET1_1140	arCOG00833	3	1	R	RimI	Acetyltransferase, GNAT family	0.035756	0	0	0.0962232	0.0303309	0	OFF	0	OFF	0	no change	2.69111	no change	0.848274	OFF	0
152263	152338	-	AMET1_4	tRNA	AMET1_1141						tRNA-Glu	0	0	0	0	0	0	no		no		no		no		no
152663	153835	+	AMET1_4	CDS	AMET1_1142	arCOG01278	2	1	I	PaaJ	Acetyl-CoA acetyltransferase	0.158916	0.0685224	0.0775907	0.122188	0.106158	0.0804422	no change	0.431187	no change	0.488251	no change	0.768887	no change	0.668016	no change	0.506195		Fatty acids metabolism	1
153849	154280	+	AMET1_4	CDS	AMET1_1143	arCOG01283	1	1	R	-	OB-fold domain and Zn-ribbon containing protein, possible acyl-CoA-binding protein	0	0	0	0	0	0	no		no		no		no		no
154298	156250	+	AMET1_4	CDS	AMET1_1144	arCOG00249	1	1	I	FadB	3-hydroxyacyl-CoA dehydrogenase, some fused to Enoyl-CoA hydratase	0.381397	0.114876	0.0912832	0.100805	0.144914	0.042587	DOWN	3.32009	DOWN	4.17818	DOWN	3.78351	no change	0.379956	DOWN	8.95571		Fatty acids metabolism	2
156385	157422	-	AMET1_4	CDS	AMET1_1145	arCOG00635	1	1	R	-	Dioxygenase related to 2-nitropropane dioxygenase	0.540313	0.338581	0.125514	0.175645	0.235907	0.470823	no change	0.626639	DOWN	4.30479	no change	0.325081	no change	0.436612	no change	0.87139
157742	158155	+	AMET1_4	CDS	AMET1_1146						hypothetical protein	0	0	0.248747	0	0	0	no		ON		no		no		no
158214	159200	-	AMET1_4	CDS	AMET1_1147	arCOG01035	1	1	E	ProC	Alanine dehydrogenase/(1)-pyrroline-2-carboxylate reductase ProC	1.32496	0.898852	0.563674	0.441405	0.751532	0.683759	no change	0.6784	no change	0.425427	no change	0.333146	no change	0.567212	no change	0.51606	yes	Proline biosynthesis	6
159265	160806	-	AMET1_4	CDS	AMET1_1148	arCOG00105	1	1	H	CobQ	Cobyric acid synthase	0.532367	0.133014	0.356004	0.140516	0.232537	0.127761	DOWN	4.00234	no change	0.66872	DOWN	3.78865	no change	0.436798	DOWN	4.16689		Cobalamine/B12 biosynthesis	14
160827	161555	-	AMET1_4	CDS	AMET1_1149	arCOG01085	1	1	I	PcrB	(S)-3-O-geranylgeranylglyceryl phosphate synthase, TIM-barrel fold	0.512503	0.790023	0.894575	0.598722	0.269608	0.757103	no change	1.5415	no change	1.7455	no change	1.16823	no change	0.526061	no change	1.47727		Isoprenoid (branch) mevalonate biosynthesis (start: 3-hydroxy-3-methylglutaril-CoA) (biosynthesis of steroids) ARCHAEA, EU & some bacteria	3
161552	161698	-	AMET1_4	CDS	AMET1_1150	arCOG04049	1	1	J	RPL40A	Ribosomal protein L40E	0.595933	1.40874	0.684624	0.458206	1.17785	1.6538	no change	2.36392	no change	1.14883	no change	0.768887	no change	1.97648	no change	2.77514
161877	162824	+	AMET1_4	CDS	AMET1_1151	arCOG07260	1	1	E	DmpA	L-aminopeptidase/D-esterase	0.0556204	0.0564302	0.0638982	0.13288	0.146599	0.264986	no change	1.01456	no change	1.14883	no change	2.38904	no change	2.63571	4 UP	4.76418
162873	163574	-	AMET1_4	CDS	AMET1_1152	arCOG01467	1	1	V	-	ABC-type multidrug transport system, permease component	0	0.0342612	0	0	0	0	ON		no		no		no		no
163851	164783	-	AMET1_4	CDS	AMET1_1153	arCOG00194	5	1	V	CcmA	ABC-type multidrug transport system, ATPase component	0.208577	0.211613	0.298952	0.160372	0.220741	0.194008	no change	1.01456	no change	1.4333	no change	0.768887	no change	1.05832	no change	0.93015
164832	165488	-	AMET1_4	CDS	AMET1_1154	arCOG02291	2	1	R	-	HAD superfamily hydrolase	0	0	0	0	0	0	no		no		no		no		no
165620	166621	-	AMET1_4	CDS	AMET1_1155	arCOG01726	1	1	H	IspA	Geranylgeranyl pyrophosphate synthase	2.25263	2.02544	2.29577	1.9489	1.91085	4.28946	no change	0.899146	no change	1.01915	no change	0.865168	no change	0.848274	no change	1.9042		Isoprenoid deoxyxylylose/non-mevalonate pathway of terpenoid biosynthesis	2
166714	167226	-	AMET1_4	CDS	AMET1_1156	arCOG01833	2	1	O	IbpA	Molecular chaperone (HSP20 family)	0	0	0.292106	0	0	0	no		ON		no		no		no
167330	167938	-	AMET1_4	CDS	AMET1_1157	arCOG01832	3	1	O	IbpA	Molecular chaperone (HSP20 family)	0.47476	0.370827	0.545417	0.719383	0.310049	0.716882	no change	0.781083	no change	1.14883	no change	1.51526	no change	0.653064	no change	1.50999
167982	168938	-	AMET1_4	CDS	AMET1_1158	arCOG00360	1	1	S	-	Uncharacterized membrane protein	0	0	0	0	0	0	no		no		no		no		no
169073	169399	+	AMET1_4	CDS	AMET1_1159	arCOG03367	1	1	S	-	Uncharacterized protein	7.92393	0.88676	6.4309	6.09261	6.72166	0.676661	DOWN	8.93582	no change	0.81158	no change	0.768887	no change	0.848274	DOWN	11.7103
169575	170852	+	AMET1_4	CDS	AMET1_1160	arCOG00853	1	1	C	SfcA	Malic enzyme	0.282075	0.491749	0.374261	0.18481	0.362286	0.508678	no change	1.74333	no change	1.32681	no change	0.655179	no change	1.28436	no change	1.80334	yes	Gluconeogenesis
170928	172160	+	AMET1_4	CDS	AMET1_1161	arCOG00496	1	1	G	Pgk	3-phosphoglycerate kinase	0.969385	0.707393	0.433595	0.424604	0.468444	0.740541	no change	0.729734	no change	0.447289	no change	0.438014	no change	0.483238	no change	0.763929	yes	Glycolysis/Gluconeogenesis	6
172166	172252	+	AMET1_4	tRNA	AMET1_1162						tRNA-Arg	0	0	0	0	0	0	no		no		no		no		no
172376	173245	-	AMET1_4	CDS	AMET1_1163	arCOG02552	2	1	S	-	Secreted protein, with PKD repeat domain	0	0	0	0	0	0	no		no		no		no		no
173691	174788	+	AMET1_4	CDS	AMET1_1164	arCOG06408	3	1	T	-	Signal transduction histidine kinase	0.278102	0.126968	0.0775907	0.0962232	0.133119	0	no change	0.456551	DOWN	3.58422	no change	0.345999	no change	0.478669	OFF	0
174815	175180	+	AMET1_4	CDS	AMET1_1165	arCOG02148	3	1	S	-	Uncharacterized homolog of gamma-carboxymuconolactone decarboxylase subunit	1.3925	5.09484	0.520314	1.07067	1.64798	0.809154	4 UP	3.65878	no change	0.373655	no change	0.768887	no change	1.18347	no change	0.581081
175181	175786	-	AMET1_4	CDS	AMET1_1166	arCOG04347	2	1	Q	-	SAM-dependent methyltransferase	0	0	0	0	0	0	no		no		no		no		no
175875	175949	-	AMET1_4	tRNA	AMET1_1167						tRNA-Pro	0	0	0	0	0	0	no		no		no		no		no
176048	176139	+	AMET1_4	tRNA	AMET1_1168						tRNA-Ser	0	0	0	0	0	0	no		no		no		no		no
176255	176620	+	AMET1_4	CDS	AMET1_1169	arCOG01242	4	1	X	XerC	XerD/XerC family integrase	0	0	0	0	0	0	no		no		no		no		no
176850	177572	+	AMET1_4	CDS	AMET1_1170	arCOG10332	13	1	L	-	ParB-like nuclease domain containing protein	0	0	0	0	0	0	no		no		no		no		no
177785	178003	+	AMET1_4	CDS	AMET1_1171						hypothetical protein	0	0	0	0	0	0	no		no		no		no		no
178285	178728	-	AMET1_4	CDS	AMET1_1172	arCOG01832	3	1	O	IbpA	Molecular chaperone (HSP20 family)	0	0	0	0	0	0	no		no		no		no		no
178972	179047	-	AMET1_4	tRNA	AMET1_1173						tRNA-Met	0	0	0	0	0	0	no		no		no		no		no
179172	179489	-	AMET1_4	CDS	AMET1_1174	arCOG04345	1	1	J	RPR2	RNase P subunit RPR2	0	0	0	0	0	0	no		no		no		no		no
179648	179722	-	AMET1_4	tRNA	AMET1_1175						tRNA-Val	0	0	0	0	0	0	no		no		no		no		no
179785	181188	-	AMET1_4	CDS	AMET1_1176	arCOG00018	1	1	F	Nnr2	NAD(P)H-hydrate repair enzyme Nnr, NAD(P)H-hydrate dehydratase domain	1.09453	0.33455	0.17572	0.69189	0.928462	1.306	DOWN	3.27165	DOWN	6.22883	no change	0.632134	no change	0.848274	no change	1.19321
181245	181700	+	AMET1_4	CDS	AMET1_1177	arCOG00991	1	1	J	-	tRNA modification protein, contains pre-PUA and PUA domains	0.333723	0.219675	0.146053	0.256595	0.107843	0.397479	no change	0.658255	no change	0.437648	no change	0.768887	no change	0.323152	no change	1.19105
181707	182054	+	AMET1_4	CDS	AMET1_1178	arCOG04061	1	1	K	EGD2	Transcription factor homologous to NACalpha-BTF3	0.168848	0.485703	0.830677	0.129825	1.79458	0.357258	no change	2.87657	4 UP	4.91968	no change	0.768887	4 UP	10.6284	no change	2.11586
182283	183557	+	AMET1_4	CDS	AMET1_1179	arCOG02264	1	1	S	-	Uncharacterized membrane protein	0.017878	0.0624763	0.0205387	0	0.0522365	0.0473189	4 UP	3.49459	no change	1.14883	OFF	0	no change	2.92183	no change	2.64677
183891	184814	+	AMET1_4	CDS	AMET1_1180	arCOG00911	1	1	F	PyrB	Aspartate carbamoyltransferase, catalytic chain	0.645594	0.763823	0.301234	0.421549	0.741422	0.463726	no change	1.18313	no change	0.4666	no change	0.652963	no change	1.14843	no change	0.718292		Pyrimidine biosynthesis	2
184807	185271	+	AMET1_4	CDS	AMET1_1181	arCOG04229	1	1	F	PyrI	Aspartate carbamoyltransferase, regulatory subunit	0.202617	0.618717	0.232772	0.0916411	0.699295	0.241327	no change	3.05362	no change	1.14883	no change	0.452287	4 UP	3.45131	no change	1.19105
185336	186628	-	AMET1_4	CDS	AMET1_1182	arCOG00020	1	2	H	ThiD	Hydroxymethylpyrimidine/phosphomethylpyrimidine kinase	0.238373	0.241844	0.0205387	0.129825	0.17019	0.201105	no change	1.01456	DOWN	11.606	no change	0.544629	no change	0.713964	no change	0.843658		Thiamine (B1) biosynthesis	2
186774	187535	-	AMET1_4	CDS	AMET1_1183	arCOG00203	1	1	P	EcfA2	Energy-coupling factor transporter ATP-binding protein EcfA2	0.0675391	0.806145	0.125514	0.0244376	0.374081	0	4 UP	11.936	no change	1.8584	no change	0.361829	4 UP	5.53873	OFF	0
187558	188307	-	AMET1_4	CDS	AMET1_1184	arCOG02250	1	1	H	EcfT	Energy-coupling factor transporter transmembrane protein EcfT	0	0	0.0775907	0	0	0	no		ON		no		no		no
188640	189260	-	AMET1_4	CDS	AMET1_1185	arCOG02248	1	1	P	CbiM	ABC-type Co2+ transport system, permease component	0	0.227736	0.0479237	0.0320744	0.128064	0	ON		ON		ON		ON		no		yes
189429	189941	+	AMET1_4	CDS	AMET1_1186	arCOG00977	1	1	H	CobL	Precorrin-6B methylase 2	0.387357	1.97909	0.314927	0.407803	1.0144	0.842277	4 UP	5.10921	no change	0.813015	no change	1.05278	no change	2.61877	no change	2.17442		Cobalamine/B12 biosynthesis	9
189935	190561	+	AMET1_4	CDS	AMET1_1187	arCOG00648	1	1	H	CobF	Precorrin-2 methylase	2.48107	5.2339	1.30991	1.0722	2.10463	2.02288	no change	2.10953	no change	0.527963	no change	0.432153	no change	0.848274	no change	0.815328		Cobalamine/B12 biosynthesis	3
190563	191267	+	AMET1_4	CDS	AMET1_1188	arCOG00645	1	1	H	CobM	Precorrin-4 methylase	0.766768	1.9549	0.880883	0.481116	0.955423	1.11199	no change	2.54954	no change	1.14883	no change	0.62746	no change	1.24604	no change	1.45024		Cobalamine/B12 biosynthesis	6
191414	192160	+	AMET1_4	CDS	AMET1_1189	arCOG00651	1	1	H	CbiG	Cobalamin biosynthesis protein CbiG	0.290021	0.0705377	0	0.125243	0.849265	0.0378551	DOWN	4.11157	OFF	0	no change	0.431841	no change	2.92829	DOWN	7.66133
192165	193559	+	AMET1_4	CDS	AMET1_1190	arCOG00647	1	2	H	CobJ	Precorrin-3B methylase	0.450923	0.7739	0.10954	0.183282	0.529105	0.208203	no change	1.71626	DOWN	4.11652	no change	0.40646	no change	1.17338	no change	0.461727		Cobalamine/B12 biosynthesis	5
193549	194178	+	AMET1_4	CDS	AMET1_1191	arCOG02247	1	1	H	CobH	Precorrin isomerase	6.19969	1.60423	1.81654	6.93723	7.65349	1.88566	DOWN	3.86459	DOWN	3.41292	no change	1.11896	no change	1.2345	DOWN	3.28781		Cobalamine/B12 biosynthesis	10
194183	195295	+	AMET1_4	CDS	AMET1_1192	arCOG04383	1	1	H	CbiD	Cobalamin biosynthesis protein CbiD	2.04405	0.626778	2.1018	2.18259	0.979013	1.08124	DOWN	3.2612	no change	1.02825	no change	1.06777	no change	0.478957	no change	0.528968
195306	195914	+	AMET1_4	CDS	AMET1_1193	arCOG00650	1	1	H	CobL	Precorrin-6B methylase 1	0.143024	0	0.100411	0.0672035	0.0741422	0	OFF	0	no change	0.70206	no change	0.469876	no change	0.51839	OFF	0		Cobalamine/B12 biosynthesis	9
196027	196236	+	AMET1_4	CDS	AMET1_1194	arCOG01641	2	1	R	-	Predicted RNA-binding protein, contains TRAM domain	0.788618	0	1.70928	0.606359	0.321844	0.451896	OFF	0	no change	2.16743	no change	0.768887	no change	0.408112	no change	0.573022
196565	197689	+	AMET1_4	CDS	AMET1_1195	arCOG02722	1	1	H	-	Glutamate-cysteine ligase family 2(GCS2)	0.152956	0.272074	0.0479237	0.117606	0.102788	0.108834	no change	1.77877	DOWN	3.19166	no change	0.768887	no change	0.672009	no change	0.711534
198066	198227	-	AMET1_4	CDS	AMET1_1196						hypothetical protein	0	0	0	0	0	0	no		no		no		no		no
198622	200283	+	AMET1_4	CDS	AMET1_1197	arCOG01257	2	1	O	GroEL	Chaperonin GroEL, HSP60 family	5.46272	46.3151	8.99139	3.63357	5.3534	3.62936	4 UP	8.47839	no change	1.64595	no change	0.665157	no change	0.979988	no change	0.664387
200521	200931	-	AMET1_4	CDS	AMET1_1198	arCOG06577	1	1	P	-	Hemerythrin	0.224468	0.348658	0.257875	0.172591	0.0488664	0.409309	no change	1.55326	no change	1.14883	no change	0.768887	DOWN	4.59351	no change	1.82346
201087	202442	+	AMET1_4	CDS	AMET1_1199	arCOG06408	3	2	T	-	Membrane associated signal transduction histidine kinase, contains PAS domain	0.0754849	0	0	0.0122188	0	0	OFF	0	OFF	0	DOWN	6.17776	OFF	0	OFF	0
203020	203373	+	AMET1_4	CDS	AMET1_1200	arCOG04425	1	1	T	Wzb	Protein-tyrosine-phosphatase	0	0	0	0	0	0	no		no		no		no		no
203492	204316	+	AMET1_4	CDS	AMET1_1201	arCOG00213	2	1	P	PstS	ABC-type phosphate transport system, periplasmic component	0	0	0	0	0	0	no		no		no		no		no		yes
204473	205378	+	AMET1_4	CDS	AMET1_1202	arCOG00167	2	1	P	PstC	ABC-type phosphate transport system, permease component	0	0	0	0	0	0	no		no		no		no		no		yes
205381	206604	+	AMET1_4	CDS	AMET1_1203	arCOG00168	2	1	P	PstA	ABC-type phosphate transport system, permease component	0	0	0	0	0	0	no		no		no		no		no		yes
207268	208527	+	AMET1_4	CDS	AMET1_1204	arCOG01242	4	1	X	XerC	XerD/XerC family integrase	0	0	0	0	0	0.0212935	no		no		no		no		ON
208499	209233	-	AMET1_4	CDS	AMET1_1205						hypothetical protein	0	0	0	0	0	0	no		no		no		no		no
209335	209532	-	AMET1_4	CDS	AMET1_1206	arCOG01009	2	1	K	-	Transcriptional regulator, contains N-terminal RHH domain	0.133092	0.135029	0.152899	0	0.112898	0	no change	1.01456	no change	1.14883	OFF	0	no change	0.848274	OFF	0
209767	209973	+	AMET1_4	CDS	AMET1_1207						hypothetical protein	0	0	0	0	0	0	no		no		no		no		no
209966	210103	+	AMET1_4	CDS	AMET1_1208						hypothetical protein	0	0	0	0	0	0	no		no		no		no		no
210100	210414	+	AMET1_4	CDS	AMET1_1209						hypothetical protein	0	0	0	0.0580394	0	0	no		no		ON		no		no
210411	210581	+	AMET1_4	CDS	AMET1_1210						hypothetical protein	0	0	0	0	0	0	no		no		no		no		no
210572	211759	+	AMET1_4	CDS	AMET1_1211	arCOG02242	2	1	K	-	Transcriptional regulator, contains HTH domain	0	0	0	0	0	0	no		no		no		no		no
211759	212001	+	AMET1_4	CDS	AMET1_1212						hypothetical protein	0	0	0	0	0	0	no		no		no		no		no
212297	212887	+	AMET1_4	CDS	AMET1_1213						hypothetical protein	0	0	0	0	0	0	no		no		no		no		no
213034	213261	-	AMET1_4	CDS	AMET1_1214				K		Transcriptional regulator, xre family	0	0	0	0	0	0	no		no		no		no		no
213538	215211	+	AMET1_4	CDS	AMET1_1215						hypothetical protein	0.341668	0	0	0.171063	0.16682	0	OFF	0	OFF	0	no change	0.500671	no change	0.488251	OFF	0
215673	218627	-	AMET1_4	CDS	AMET1_1216	arCOG04818	1	1	K	-	Superfamily II DNA/RNA helicase, SNF2 family	0.00794578	0	0.00912832	0.0168009	0.0134804	0	OFF	0	no change	1.14883	no change	2.11444	no change	1.69655	OFF	0
218718	219929	+	AMET1_4	CDS	AMET1_1217	arCOG04814	2	1	V	-	Type II restriction enzyme, methylase subunit	0	0	0	0	0	0	no		no		no		no		no
220223	222727	+	AMET1_4	CDS	AMET1_1218	arCOG04814	2	3	V	-	Type II restriction enzyme, methylase subunit	0	0	0	0	0	0	no		no		no		no		no
222902	223456	+	AMET1_4	CDS	AMET1_1219	arCOG01241	4	1	X	XerC	XerD/XerC family integrase	0	0	0	0	0	0	no		no		no		no		no
223959	224288	-	AMET1_4	CDS	AMET1_1220						hypothetical protein	0	0	0	0	0	0	no		no		no		no		no
224258	224620	-	AMET1_4	CDS	AMET1_1221	arCOG08996	1	1	S	-	Zn finger protein, C2C2 type	0	0	0	0	0	0	no		no		no		no		no
224769	225101	-	AMET1_4	CDS	AMET1_1222	arCOG09068	1	1	S	-	Zn ribbon containing protein	0	0	0	0	0	0	no		no		no		no		no
225536	226858	+	AMET1_4	CDS	AMET1_1223						hypothetical protein	0	0	0	0	0	0	no		no		no		no		no
226851	229733	+	AMET1_4	CDS	AMET1_1224				L		Phospholipase D (PLD) superfamily nuclease domain containing protein	0	0	0	0	0	0	no		no		no		no		no
230323	230913	+	AMET1_4	CDS	AMET1_1225						hypothetical protein	0	0	0	0	0	0	no		no		no		no		no
230914	232536	+	AMET1_4	CDS	AMET1_1226	arCOG07782	3	1	X	-	Major capsid protein of His2 family of spindle-shaped haloviruses	0	0	0	0	0	0	no		no		no		no		no
232539	233069	+	AMET1_4	CDS	AMET1_1227	arCOG08168	3	1	X	-	Spindle-shaped haloviruses associated protein	0	0	0	0	0	0	no		no		no		no		no
233080	233343	+	AMET1_4	CDS	AMET1_1228						hypothetical protein	0	0	0	0	0	0	no		no		no		no		no
233396	234139	+	AMET1_4	CDS	AMET1_1229				X		Protein gp31 of His2 family of spindle-shaped haloviruses	0	0	0	0	0	0	no		no		no		no		no
234126	235280	+	AMET1_4	CDS	AMET1_1230	arCOG08166	3	1	R	-	Predicted ATPase, AAA+ superfamily	0	0	0	0	0	0	no		no		no		no		no
235459	236313	+	AMET1_4	CDS	AMET1_1231	arCOG02416	8	1	N	-	Pilin/Flagellin, PilA family	0.0278102	0	0	0.0213829	0	0	OFF	0	OFF	0	no change	0.768887	OFF	0	OFF	0
236799	237239	+	AMET1_4	CDS	AMET1_1232						hypothetical protein	0	0	0	0	0	0	no		no		no		no		no
237634	238380	+	AMET1_4	CDS	AMET1_1233	arCOG08163	2	1	E	SprT	Zn-dependent metalloprotease, SprT family	0	0	0	0	0	0	no		no		no		no		no
238431	241448	-	AMET1_4	CDS	AMET1_1234	arCOG02350	5	4	T	-	Signal transduction histidine kinase, contains REC and PAS domains	0.190699	0	0.0251029	0.0809497	0.0893076	0.0165616	OFF	0	DOWN	7.59669	no change	0.42449	no change	0.468318	DOWN	11.5145
241751	242017	+	AMET1_4	CDS	AMET1_1235						hypothetical protein	0	0	0	0	0	0	no		no		no		no		no
242079	242151	-	AMET1_4	tRNA	AMET1_1236						tRNA-Thr	0	0	0	0	0	0	no		no		no		no		no
242226	243278	-	AMET1_4	CDS	AMET1_1237	arCOG00033	1	1	J	Trm5	Wybutosine (yW) biosynthesis enzyme Trm5, tRNA (guanine) methyltransferase	0.405235	0.298274	0.0251029	0.157317	0.208946	0.293377	no change	0.736052	DOWN	16.143	no change	0.388213	no change	0.515618	no change	0.723969
243322	244083	+	AMET1_4	CDS	AMET1_1238	arCOG04161	1	1	J	DPH5	Diphthamide biosynthesis methyltransferase	0	0	0.127796	0.0244376	0	0	no		ON		ON		no		no
244102	246033	-	AMET1_4	CDS	AMET1_1239	arCOG00217	1	2	H	MoeA	Molybdopterin molybdenumtransferase fused to periplasmic molybdate-binding domain	0.30194	0.137045	0	0.152735	0.232537	0.473189	no change	0.453881	OFF	0	no change	0.505847	no change	0.770143	no change	1.56717		Molibdopterin biosynthesis	5
246026	247219	-	AMET1_4	CDS	AMET1_1240	arCOG00216	1	1	H	MoeA	Molybdopterin biosynthesis enzyme	0.48072	0.153168	0.214515	0.116079	0.190411	0.37382	no change	0.318622	no change	0.446238	DOWN	4.14132	no change	0.396095	no change	0.777625		Molibdopterin biosynthesis	5
247258	247458	+	AMET1_4	CDS	AMET1_1241	arCOG04467	1	1	S	-	Uncharacterized protein	0.141038	0	0	0.291724	0.321844	0	OFF	0	OFF	0	no change	2.06842	no change	2.28198	OFF	0
247577	248296	+	AMET1_4	CDS	AMET1_1242	arCOG00223	1	2	K	ModE	Molybdopterin-binding protein	1.07467	0.173321	0	0.0901138	0.412837	0.36199	DOWN	6.20043	OFF	0	DOWN	11.9257	no change	0.384154	no change	0.336839
248329	249174	+	AMET1_4	CDS	AMET1_1243	arCOG01025	1	1	E	AroK2	Archaeal shikimate kinase	0.258238	0.104799	0.0730265	0.198556	0.276348	0.307573	no change	0.405823	DOWN	3.53622	no change	0.768887	no change	1.07013	no change	1.19105		Aromatic acids biosynthesis	5
249171	249455	+	AMET1_4	CDS	AMET1_1244	arCOG02098	1	1	E	PheA	Chorismate mutase	1.67855	1.70298	0.791882	1.29061	0.584712	0.820983	no change	1.01456	no change	0.471766	no change	0.768887	no change	0.348344	no change	0.489104		Aromatic acids biosynthesis	8
249483	250340	-	AMET1_4	CDS	AMET1_1245	arCOG00245	1	1	E	TyrA	Prephenate dehydrogenase	0.50257	0.0584455	0.324055	0.134407	0.239277	0.156152	DOWN	8.59895	no change	0.644796	DOWN	3.73917	no change	0.476106	DOWN	3.21846		Aromatic acids biosynthesis	9
250337	251161	-	AMET1_4	CDS	AMET1_1246	arCOG01033	1	1	E	AroE	Shikimate 5-dehydrogenase	0.468801	0.249905	0.538571	0.0473479	0.208946	0.560729	no change	0.533073	no change	1.14883	DOWN	9.90119	no change	0.445703	no change	1.19609		Aromatic acids biosynthesis	4
251158	251889	-	AMET1_4	CDS	AMET1_1247	arCOG02097	1	1	E	AroD	3-dehydroquinate dehydratase	1.02699	1.24549	0.981294	0.361982	0.492034	1.22556	no change	1.21276	no change	0.955503	no change	0.352469	no change	0.479103	no change	1.19335		Aromatic acids biosynthesis	3
251952	253073	-	AMET1_4	CDS	AMET1_1248	arCOG04353	1	1	E	-	3-dehydroquinate synthase	6.30299	2.23101	3.4893	1.88628	2.08104	4.02921	no change	0.35396	no change	0.553594	DOWN	3.34149	no change	0.330167	no change	0.639253
253111	253908	-	AMET1_4	CDS	AMET1_1249	arCOG04044	1	1	E	-	2-amino-3,7-dideoxy-D-threo-hept-6-ulosonic acid synthase, DhnA-aldolase family	5.129	4.47814	2.76588	1.35323	2.04228	3.35018	no change	0.873102	no change	0.539263	DOWN	3.79018	no change	0.398183	no change	0.653184
254094	255299	+	AMET1_4	CDS	AMET1_1250	arCOG00132	1	1	G	-	MFS family permease	0	0	0	0	0	0	no		no		no		no		no
255737	257452	+	AMET1_4	CDS	AMET1_1251	arCOG01817	2	1	N	FlaI	ATPase involved in archaellum/pili biosynthesis	0.0278102	0.0282151	0.0661803	0.0106915	0.0235907	0	no change	1.01456	no change	2.37971	no change	0.384444	no change	0.848274	OFF	0
257489	259207	+	AMET1_4	CDS	AMET1_1252	arCOG01809	1	1	N	FlaJ	Archaellum assembly protein J, TadC family	0.0417153	0	0.0159746	0.0198556	0.0117953	0	OFF	0	no change	0.382942	no change	0.475978	DOWN	3.53659	OFF	0
259255	260247	-	AMET1_4	CDS	AMET1_1253	arCOG02642	1	1	R	PerM	Predicted PurR-regulated permease PerM	0.0238373	0.0503841	0.027385	0	0	0	no change	2.11366	no change	1.14883	OFF	0	OFF	0	OFF	0
260551	261306	+	AMET1_4	CDS	AMET1_1254	arCOG10356	2	1	S	-	Uncharacterized protein	0	0	0	0	0	0	no		no		no		no		no
261544	261972	+	AMET1_4	CDS	AMET1_1255	arCOG01832	3	1	O	IbpA	Molecular chaperone (HSP20 family)	9.78324	3.59944	1.83936	12.3716	8.29887	4.23504	no change	0.367919	DOWN	5.31884	no change	1.26457	no change	0.848274	no change	0.432888
262051	262380	-	AMET1_4	CDS	AMET1_1256	arCOG03067	1	1	K	ArsR	Transcriptional regulator containing HTH domain, ArsR family	0	0	0	0	0	0	no		no		no		no		no
262525	262929	+	AMET1_4	CDS	AMET1_1257						hypothetical protein	0.0595933	0	0	0	0.0505515	0.165616	OFF	0	OFF	0	OFF	0	no change	0.848274	no change	2.77911
263075	263353	+	AMET1_4	CDS	AMET1_1258	arCOG06316	1	1	S	-	Uncharacterized membrane protein	0	0	0	0	0	0	no		no		no		no		no
263398	263706	+	AMET1_4	CDS	AMET1_1259				S	-	Zn finger protein	0.812456	0.0765838	0.93337	0.25354	1.02114	0	DOWN	10.6087	no change	1.14883	DOWN	3.20444	no change	1.25686	OFF	0
264221	264658	-	AMET1_4	CDS	AMET1_1260	arCOG01759	2	1	L	-	Bifunctional nuclease, with DNase and RNase activity	0.341668	0.49981	0.568238	0.380311	0.289828	0.589121	no change	1.46285	no change	1.66313	no change	1.1131	no change	0.848274	no change	1.72425
264799	265524	+	AMET1_4	CDS	AMET1_1261	arCOG00347	1	1	R	-	Archaeal enzyme of ATP-grasp superfamily	1.22762	1.7574	0.132361	0.789641	1.47105	1.22556	no change	1.43155	DOWN	9.27483	no change	0.643228	no change	1.19829	no change	0.99832
265537	265926	+	AMET1_4	CDS	AMET1_1262	arCOG04420	1	1	S	-	Uncharacterized protein, DUF473 family	1.20577	0.876683	0.171156	0.465842	1.4087	0.487385	no change	0.727072	DOWN	7.04487	no change	0.386344	no change	1.1683	no change	0.40421
265991	266078	+	AMET1_4	CDS	AMET1_1263						hypothetical protein	#N/A	#N/A	#N/A	#N/A	#N/A	#N/A	#N/A	#N/A	#N/A	#N/A	#N/A	#N/A	#N/A	#N/A	#N/A	#N/A
266232	267869	+	AMET1_4	CDS	AMET1_1264	arCOG02508	1	1	S	-	Secreted protein with PKD repeat domain	0.0297967	0	0	0.077895	0.0387561	0	OFF	0	OFF	0	no change	2.61422	no change	1.30069	OFF	0
268299	268418	-	AMET1_4	CDS	AMET1_1265						hypothetical protein	0	0	0	0	0	0	no		no		no		no		no
268883	269377	-	AMET1_4	CDS	AMET1_1266	arCOG09434	2	1	S	-	Uncharacterized protein	0.689296	0.181383	0.12095	0.206193	0.323529	0.212935	DOWN	3.80023	DOWN	5.69901	DOWN	3.34297	no change	0.469362	DOWN	3.23712
270470	270751	+	AMET1_4	CDS	AMET1_1267	arCOG05170	2	1	K	-	Predicted transcriptional regulator	0.220495	0.223705	0.253311	0	0.18704	0.264986	no change	1.01456	no change	1.14883	OFF	0	no change	0.848274	no change	1.20178
271386	271907	-	AMET1_4	CDS	AMET1_1268	arCOG01330	4	1	S	-	Uncharacterized membrane protein	0	0	0	0	0	0	no		no		no		no		no
272043	273110	-	AMET1_4	CDS	AMET1_1269	arCOG00625	2	1	P	MgtE	Mg/Co/Ni transporter MgtE (contains CBS domain)	0.0754849	0.141075	0.0547699	0.0366564	0.0640319	0.125395	no change	1.86892	no change	0.725574	no change	0.485613	no change	0.848274	no change	1.6612
273199	276009	-	AMET1_4	CDS	AMET1_1270	arCOG00809	1	1	J	LeuS	Leucyl-tRNA synthetase	0.494625	0.280136	0.239618	0.444459	0.35723	0.501581	no change	0.56636	no change	0.484445	no change	0.898579	no change	0.722225	no change	1.01406
276286	276633	+	AMET1_4	CDS	AMET1_1271	arCOG02639	1	1	S	-	Predicted metal-binding protein	0.071512	0.0725531	0	0	0.0606618	0	no change	1.01456	OFF	0	OFF	0	no change	0.848274	OFF	0
276793	277068	-	AMET1_4	CDS	AMET1_1272	arCOG08917	1	1	S	-	Uncharacterized protein	1.02501	1.58206	0.748522	0.788114	0.552696	1.85963	no change	1.54347	no change	0.730262	no change	0.768887	no change	0.539213	no change	1.81427
277127	277408	+	AMET1_4	CDS	AMET1_1273	arCOG01684	2	1	K	ArsR	Transcriptional regulator containing HTH domain, ArsR family	0	0	0	0	0	0	no		no		no		no		no
277451	278065	-	AMET1_4	CDS	AMET1_1274	arCOG02416	8	1	N	-	Pilin/Flagellin, PilA family	0	0	0	0	0	0	no		no		no		no		no
278198	280432	-	AMET1_4	CDS	AMET1_1275	arCOG00555	1	1	R	-	Distinct helicase family with a unique C-terminal domain including a metal-binding cysteine cluster	0	0	0.0228208	0	0.00842525	0	no		ON		no		ON		no
281000	281911	+	AMET1_4	CDS	AMET1_1276	arCOG00085	1	1	F	GuaA	GMP synthase, PP-ATPase domain/subunit	1.56333	1.38052	2.35282	1.79617	1.32613	2.13645	no change	0.883065	no change	1.50501	no change	1.14893	no change	0.848274	no change	1.3666		Purine biosynthesis	15
281937	283091	+	AMET1_4	CDS	AMET1_1277	arCOG00914	1	1	E	ArgD	Ornithine/acetylornithine aminotransferase	2.09371	2.12218	2.97583	2.21161	1.28232	2.77999	no change	1.0136	no change	1.42132	no change	1.05631	no change	0.612463	no change	1.32778	yes	Lysine biosynthesis – alpha aminoadipate pathway	8
283084	284160	+	AMET1_4	CDS	AMET1_1278	arCOG04273	2	1	E	HisC	Histidinol-phosphate/aromatic aminotransferase or cobyric acid decarboxylase	0.29598	0.207582	0.191695	0.227575	0.251072	0.243692	no change	0.701339	no change	0.64766	no change	0.768887	no change	0.848274	no change	0.82334		Aromatic acids biosynthesis	10
284165	284683	+	AMET1_4	CDS	AMET1_1279	arCOG01038	1	1	F	Fap7	Broad-specificity NMP kinase	0.48072	0.171306	0.552263	0.0351291	0.143229	0	no change	0.356353	no change	1.14883	DOWN	13.6844	DOWN	3.3563	OFF	0
284703	285296	+	AMET1_4	CDS	AMET1_1280	arCOG00670	2	1	I	PgsA	Phosphatidylglycerophosphate synthase	0.0417153	0.0423226	0.0479237	0.0320744	0.035386	0.0496849	no change	1.01456	no change	1.14883	no change	0.768887	no change	0.848274	no change	1.19105		Phospholipid biosynthesis	4'
285299	285661	+	AMET1_4	CDS	AMET1_1281						hypothetical protein	0	0	0	0	0	0	no		no		no		no		no
285760	286653	+	AMET1_4	CDS	AMET1_1282	arCOG00930	1	1	H	MoaA	Molybdenum cofactor biosynthesis enzyme	0.053634	0.209598	0.139207	0.197028	0.217371	0.144323	4 UP	3.90793	no change	2.5955	4 UP	3.67357	4 UP	4.05286	no change	2.69088		Mo Factor biosynthesis	1
287092	287319	+	AMET1_4	CDS	AMET1_1283						hypothetical protein	0	0	0	0	0	0	no		no		no		no		no
287293	288081	-	AMET1_4	CDS	AMET1_1284	arCOG01768	1	2	E	GlpG	Membrane associated serine protease	0	0.0302305	0	0	0.0252757	0	ON		no		no		ON		no
288417	288490	-	AMET1_4	tRNA	AMET1_1285						tRNA-Asn	0	0	0	0	0	0	no		no		no		no		no
288601	288674	-	AMET1_4	tRNA	AMET1_1286						tRNA-Arg	0	0	0	0	0	0	no		no		no		no		no
288747	288959	-	AMET1_4	CDS	AMET1_1287						hypothetical protein	0.125146	0.126968	0.143771	0	0.106158	0	no change	1.01456	no change	1.14883	OFF	0	no change	0.848274	OFF	0
288952	290073	-	AMET1_4	CDS	AMET1_1288	arCOG01163	2	1	C	LeuB	Isocitrate/isopropylmalate dehydrogenase	1.1144	1.98715	3.11276	1.35018	1.48958	2.90538	no change	1.78316	no change	2.79322	no change	1.21158	no change	1.33667	no change	2.60714		Ile, Leu, Val biosynthesis	8
290074	290547	-	AMET1_4	CDS	AMET1_1289	arCOG02230	2	1	E	LeuD	3-isopropylmalate dehydratase small subunit	0.305912	0.310366	0.693752	0.336017	0.370711	0.520508	no change	1.01456	no change	2.26781	no change	1.09841	no change	1.21182	no change	1.70149		Ile, Leu, Val biosynthesis	7
290547	291785	-	AMET1_4	CDS	AMET1_1290	arCOG01698	2	1	E	LeuC	Homoaconitate hydratase/3-isopropylmalate dehydratase large subunit family protein	0.599906	0.868622	0.876318	0.46126	0.448223	0.809154	no change	1.44793	no change	1.46076	no change	0.768887	no change	0.747155	no change	1.3488		Ile, Leu, Val biosynthesis	7
292056	292463	-	AMET1_4	CDS	AMET1_1291	arCOG01972	1	1	O	TrxA	Thiol-disulfide isomerase or thioredoxin	1.02898	0.538102	0.417621	0.574284	0.633578	0.432968	no change	0.522948	no change	0.405859	no change	0.558111	no change	0.615736	no change	0.420775
292559	293542	-	AMET1_4	CDS	AMET1_1292	arCOG01331	2	1	O	HtpX	Zn-dependent protease with chaperone function	0.484692	0.0806145	0.21908	0.265759	0.293199	0.780762	DOWN	6.01247	no change	0.451997	no change	0.548305	no change	0.604917	no change	1.61084
293902	294066	+	AMET1_4	CDS	AMET1_1293	arCOG01688	2	1	R	-	Predicted transcriptional regulator, contains HTH and 4VR domain	0	0	0	0	0	0	no		no		no		no		no
294097	295098	+	AMET1_4	CDS	AMET1_1294	arCOG01701	1	1	J	SEN2	tRNA splicing endonuclease	0.429072	0.175337	0	0.200083	0.311734	0.686124	no change	0.408642	OFF	0	no change	0.466316	no change	0.726531	no change	1.59909
295235	296395	+	AMET1_4	CDS	AMET1_1295	arCOG01887	1		J	TrpS	Tryptophanyl-tRNA synthetase	0.303926	0.358735	0.0730265	0.140516	0.155025	0.217667	no change	1.18034	DOWN	4.16186	no change	0.462338	no change	0.510073	no change	0.716184
296751	297497	+	AMET1_4	CDS	AMET1_1296	arCOG00683	2	1	X	-	Transposable element, IS605 OrfB family, contains RNAse H fold nuclease and Zn finger domains	0	0	0	0	0	0	no		no		no		no		no
297494	297817	+	AMET1_4	CDS	AMET1_1297	arCOG00683	2	1	X	-	Transposable element, IS605 OrfB family, contains RNAse H fold nuclease and Zn finger domains	0	0	0	0	0	0	no		no		no		no		no
297856	299496	-	AMET1_4	CDS	AMET1_1298	arCOG06311	1		S	-	Uncharacterized membrane protein, predicted permease	0	0	0	0	0	0	no		no		no		no		no
299500	300264	-	AMET1_4	CDS	AMET1_1299	arCOG00194	5	1	V	CcmA	ABC-type multidrug transport system, ATPase component	0.284062	0.22169	0.184848	0.05193	0.0943627	0.0378551	no change	0.780429	no change	0.650734	DOWN	5.47009	no change	0.332191	DOWN	7.50391
300426	301106	+	AMET1_4	CDS	AMET1_1300	arCOG11470	2	1	S	-	Uncharacterized membrane protein	0.0754849	0.0342612	0.086719	0.025965	0.0640319	0.089906	no change	0.453881	no change	1.14883	no change	0.343976	no change	0.848274	no change	1.19105
301279	301959	+	AMET1_4	CDS	AMET1_1301	arCOG11470	2	1	S	-	Uncharacterized membrane protein	0.0774713	0.128983	0.0410774	0.0274923	0.0303309	0.042587	no change	1.66492	no change	0.530227	no change	0.354871	no change	0.391511	no change	0.549714
302106	304214	+	AMET1_4	CDS	AMET1_1302	arCOG02350	5	4	T	-	Signal transduction histidine kinase, contains REC and PAS domains	0.317831	0.114876	0.0251029	0.187864	0.34038	0.0828081	no change	0.361436	DOWN	12.6611	no change	0.591082	no change	1.07095	DOWN	3.83816
304814	305203	-	AMET1_4	CDS	AMET1_1303	arCOG04344	3	1	S	-	Tic20 family membrane protein possibly involved in protein translocation	0.15097	0.153168	0	0	0.128064	0	no change	1.01456	OFF	0	OFF	0	no change	0.848274	OFF	0
305443	305518	+	AMET1_4	tRNA	AMET1_1304						tRNA-Pro	0	0	0	0	0	0	no		no		no		no		no
305658	306164	+	AMET1_4	CDS	AMET1_1305	arCOG04434	1	1	T	TspO	Tryptophan-rich sensory protein	0	0	0	0	0	0	no		no		no		no		no
306207	307748	+	AMET1_4	CDS	AMET1_1306	arCOG02916	1	1	N	-	Predicted pilin/flagellin	0.0297967	0.0302305	0.0159746	0.0106915	0.0252757	0.0354892	no change	1.01456	no change	0.536119	no change	0.358814	no change	0.848274	no change	1.19105
307865	310321	-	AMET1_4	CDS	AMET1_1307	arCOG01576	2	2	P	ZntA	Cation transport ATPase	0	0.0100768	0	0.00763676	0	0	ON		no		ON		no		no
310598	311071	+	AMET1_4	CDS	AMET1_1308	arCOG02416	8	1	N	-	Pilin/Flagellin, PilA family	0.12316	0.124953	0.141489	0.0946958	0.104473	0.146689	no change	1.01456	no change	1.14883	no change	0.768887	no change	0.848274	no change	1.19105
311466	312296	-	AMET1_4	CDS	AMET1_1309	arCOG00533	1	1	H	MoaE	Molybdopterin converting factor, large subunit	1.65868	1.06814	1.41261	1.09969	0.893076	1.70585	no change	0.643971	no change	0.851645	no change	0.662993	no change	0.538425	no change	1.02844		Molibdopterin biosynthesis	2
312315	312926	-	AMET1_4	CDS	AMET1_1310	arCOG00028	1	1	F	-	Orotate phosphoribosyltransferase homolog	2.39962	2.96258	1.20266	1.50902	1.66483	2.34229	no change	1.2346	no change	0.501185	no change	0.628858	no change	0.693787	no change	0.976106
312943	313440	-	AMET1_4	CDS	AMET1_1311	arCOG00721	1	1	J	Nob1	Endonuclease Nob1, consists of a PIN domain and a Zn-ribbon module	0	0	0.0547699	0	0.0404412	0	no		ON		no		ON		no
313702	313908	+	AMET1_4	CDS	AMET1_1312	arCOG02144	1	1	L	HHT1	Histones H3 and H4	22.6177	39.0114	8.90696	17.3904	6.57675	26.9718	no change	1.72482	no change	0.393805	no change	0.768887	DOWN	3.43903	no change	1.19251
314176	316320	+	AMET1_4	CDS	AMET1_1313	arCOG02350	5	3	T	-	Signal transduction histidine kinase, contains REC and PAS domains	0	0	0.0365133	0.00763676	0	0	no		ON		ON		no		no
316348	316953	-	AMET1_4	CDS	AMET1_1314	arCOG01880	1	1	I	SEC59	Dolichol kinase	0	0	0	0	0	0	no		no		no		no		no
317034	317531	-	AMET1_4	CDS	AMET1_1315	arCOG01330	4	1	S	-	Uncharacterized membrane protein	0	0	0	0	0	0	no		no		no		no		no
317952	318446	-	AMET1_4	CDS	AMET1_1316						hypothetical protein	0.0496611	0.0503841	0.057052	0.0381838	0.0421262	0.0591487	no change	1.01456	no change	1.14883	no change	0.768887	no change	0.848274	no change	1.19105
318660	319415	+	AMET1_4	CDS	AMET1_1317	arCOG01676	1	1	H	ThiF	Dinucleotide-utilizing enzyme involved in molybdopterin and thiamine biosynthesis	0.550245	0.364781	0.513468	0.514718	0.466759	0.655367	no change	0.662942	no change	0.933162	no change	0.935433	no change	0.848274	no change	1.19105		Thiamine (B1) biosynthesis	3
319521	320108	+	AMET1_4	CDS	AMET1_1318	arCOG02816	1	1	O	MsrA	Peptide methionine sulfoxide reductase	0.0417153	0	0.0479237	0.0687308	0.035386	0.0496849	OFF	0	no change	1.14883	no change	1.64762	no change	0.848274	no change	1.19105
320101	320517	+	AMET1_4	CDS	AMET1_1319	arCOG02815	1	1	O	-	Conserved domain frequently associated with peptide methionine sulfoxide reductase	0	0	0	0	0	0	no		no		no		no		no
320851	321306	-	AMET1_4	CDS	AMET1_1320	arCOG01648	1	1	R	MhpC	Alpha/beta superfamily hydrolase	0	0	0	0	0	0	no		no		no		no		no
321364	323046	-	AMET1_4	CDS	AMET1_1321	arCOG03656	1	1	E	-	Thiamine pyrophosphate-requiring enzyme, carboxylase	0.160902	0	0.0502057	0.0901138	0.229167	0.139591	OFF	0	DOWN	3.20485	no change	0.560054	no change	1.42426	no change	0.867552		Ile, Leu, Val biosynthesis	2
323285	324481	+	AMET1_4	CDS	AMET1_1322	arCOG01434	2	1	E	ThrC	Threonine synthase and cysteate synthase	0.450923	0.457488	0.518032	0.346709	0.335325	0.880132	no change	1.01456	no change	1.14883	no change	0.768887	no change	0.743641	no change	1.95185		Threonine biosynthesis	5
324478	325560	+	AMET1_4	CDS	AMET1_1323	arCOG01614	1	2	H	-	Sulfopyruvate decarboxylase alpha chain and TPP-binding subunit	0.101309	0.135029	0.0821549	0.129825	0.0859375	0.120663	no change	1.33285	no change	0.810936	no change	1.28148	no change	0.848274	no change	1.19105		CoM biosynthesis	3
325704	326936	+	AMET1_4	CDS	AMET1_1324	arCOG00621	1	1	S	-	Uncharacterized conserved DUF39 domain fused to ferredoxin domain	0.496611	0.568333	0.127796	0.255068	0.475184	0.591487	no change	1.14442	DOWN	3.88595	no change	0.513617	no change	0.956853	no change	1.19105
326938	327645	+	AMET1_4	CDS	AMET1_1325	arCOG04376	1	1	S	-	Uncharacterized protein, UPF0280 family, ApbE superfamily	0	0	0	0	0	0	no		no		no		no		no
327656	328339	-	AMET1_4	CDS	AMET1_1326	arCOG00124	1	1	E	CysH	3'-phosphoadenosine 5'-phosphosulfate sulfotransferase (PAPS reductase)/FAD synthetase or related enzyme	0	0	0.136925	0.025965	0	0	no		ON		ON		no		no			Sulfate reduction	1
328733	331282	-	AMET1_4	CDS	AMET1_1327	arCOG02350	5	4	T	-	Signal transduction histidine kinase, contains REC and PAS domains	0.262211	0.147122	0.0775907	0.100805	0.134804	0.0804422	no change	0.561082	DOWN	3.37941	no change	0.384444	no change	0.514105	DOWN	3.25962
331406	331897	-	AMET1_4	CDS	AMET1_1328	arCOG02053	3	1	T	UspA	Nucleotide-binding protein, UspA family	2.1096	5.50597	0.641264	1.2677	1.78952	3.20349	no change	2.60996	DOWN	3.28976	no change	0.60092	no change	0.848274	no change	1.51853
332049	332180	+	AMET1_4	CDS	AMET1_1329	arCOG06442	1		S	-	Uncharacterized protein	0	0	0	0.175645	0	0	no		no		ON		no		no
332167	333183	+	AMET1_4	CDS	AMET1_1330	arCOG00679	1	1	X	-	Transposable element, IS605 OrfB family, contains RNAse H fold nuclease and Zn finger domains	0	0	0	0	0	0	no		no		no		no		no
333443	333877	+	AMET1_4	CDS	AMET1_1331	arCOG11277	1	1	S	-	Uncharacterized protein	0	0	0	0	0	0	no		no		no		no		no
333959	334282	+	AMET1_4	CDS	AMET1_1332	arCOG01937	2	1	R	-	Archaeal serine protease, S18 family	0	0	0	0	0	0	no		no		no		no		no
334464	334874	-	AMET1_4	CDS	AMET1_1333	arCOG14953	1		S	-	Uncharacterized protein	0	0	0	0	0	0	no		no		no		no		no
335374	336144	-	AMET1_4	CDS	AMET1_1334	arCOG03639	1	1	R	-	Predicted glutamine amidotransferase	0	0	0	0	0	0	no		no		no		no		no
336312	336470	-	AMET1_4	CDS	AMET1_1335						hypothetical protein	0	0	0	0	0	0	no		no		no		no		no
336764	337162	-	AMET1_4	CDS	AMET1_1336						hypothetical protein	0	55.225	0.0707445	0	230.85	0	ON		ON		no		ON		no
337537	338622	-	AMET1_4	CDS	AMET1_1337	arCOG12670	1	1	S	-	Uncharacterized protein	0.59196	0.338581	0.383389	0.299361	0.732996	0.113565	no change	0.571966	no change	0.64766	no change	0.505711	no change	1.23825	DOWN	5.21251
339117	339878	-	AMET1_4	CDS	AMET1_1338	arCOG00302	2	1	R	-	Metal-dependent phosphoesterase (PHP family)	0.158916	0.284166	0.0365133	0.122188	0.134804	0.0804422	no change	1.78816	DOWN	4.35227	no change	0.768887	no change	0.848274	no change	0.506195
339999	340760	-	AMET1_4	CDS	AMET1_1339	arCOG01449	1	1	V	Csx1	CARF domain containing protein	0	0.0644916	0	0.0229103	0	0	ON		no		ON		no		no
340841	341560	+	AMET1_4	CDS	AMET1_1340	arCOG03726	1	1	S	-	Uncharacterized protein	0.0675391	0.11286	0	0	0.0572917	0	no change	1.67104	OFF	0	OFF	0	no change	0.848274	OFF	0
341566	342321	+	AMET1_4	CDS	AMET1_1341	arCOG04144	1	1	L	-	8-oxoguanine DNA glycosylase	0	0.201536	0.0342312	0	0	0	ON		ON		no		no		no
342267	342407	+	AMET1_4	CDS	AMET1_1342						hypothetical protein	0	0.207582	0	0	0	0	ON		no		no		no		no
342424	342663	+	AMET1_4	CDS	AMET1_1343				S	-	Zn finger protein	0	0.106814	0	0.0809497	0.0893076	0.125395	ON		no		ON		ON		ON
342847	345426	+	AMET1_4	CDS	AMET1_1344	arCOG06435	1	1	L	RexB	ATP-dependent nuclease, subunit B, lacks Walker A motif	0	0	0.0753086	0	0	0	no		ON		no		no		no
345437	348268	+	AMET1_4	CDS	AMET1_1345	arCOG00802	1	1	L	RecB	ATP-dependent exoDNAse (exonuclease V) beta subunit (contains helicase and exonuclease domains)	0	0	0.0182566	0	0	0	no		ON		no		no		no
348270	348923	-	AMET1_4	CDS	AMET1_1346				V	-	Predicted nucleotidyltransferase	0.131105	0.133014	0.0410774	0.0274923	0.067402	0.042587	no change	1.01456	DOWN	3.19166	DOWN	4.7688	no change	0.514105	no change	0.324831
349084	349311	-	AMET1_4	CDS	AMET1_1347						hypothetical protein	0	0	0	0	0	0	no		no		no		no		no
349605	350579	-	AMET1_4	CDS	AMET1_1348	arCOG02806	1	1	P	SUL1	Sulfate permease or related transporter (MFS superfamily)	0	0	0	0	0	0	no		no		no		no		no
351091	352167	-	AMET1_4	CDS	AMET1_1349	arCOG02201	2	1	D	FtsZ1_2	Cell division GTPase	0.691283	0.225721	0.794164	0.46126	0.323529	0.125395	no change	0.326525	no change	1.14883	no change	0.667253	no change	0.468013	DOWN	5.51283
352463	353107	+	AMET1_4	CDS	AMET1_1350	arCOG04361	3	1	S	-	Predicted metal-binding protein	0.333723	0.840407	0.773625	0.256595	0.571232	0.645903	no change	2.51828	no change	2.31817	no change	0.768887	no change	1.7117	no change	1.93545
353216	354298	-	AMET1_4	CDS	AMET1_1351	arCOG01937	2	1	R	-	Archaeal serine protease, S18 family	0.0218509	0.0463534	0.0251029	0	0	0.0260254	no change	2.12135	no change	1.14883	OFF	0	OFF	0	no change	1.19105
354566	355048	-	AMET1_4	CDS	AMET1_1352						hypothetical protein	0.0476747	0	0.0547699	0.0366564	0.0926777	0.0591487	OFF	0	no change	1.14883	no change	0.768887	no change	1.94396	no change	1.24067
355256	356017	-	AMET1_4	CDS	AMET1_1353	arCOG00062	2	1	R	-	Predicted amidohydrolase	0.20659	0.155183	0.0342312	0.0504026	0.175245	0.0780762	no change	0.751163	DOWN	6.03515	DOWN	4.0988	no change	0.848274	no change	0.377928
356049	356258	-	AMET1_4	CDS	AMET1_1354	arCOG02148	3	1	S	-	Uncharacterized homolog of gamma-carboxymuconolactone decarboxylase subunit	0	0	0	0	0	0	no		no		no		no		no
356368	356823	+	AMET1_4	CDS	AMET1_1355	arCOG14953			S	-	Uncharacterized protein	0	0	0	0	0	0	no		no		no		no		no
357640	358149	+	AMET1_4	CDS	AMET1_1356	arCOG04723	2	1	S	-	Uncharacterized protein	0	0	0	0	0	0	no		no		no		no		no
358254	358634	+	AMET1_4	CDS	AMET1_1357	arCOG05276	1		L	-	Pyrimidine dimer DNA glycosylase, T4 endoV family	0	0	0	0	0	0	no		no		no		no		no
358865	359119	+	AMET1_4	CDS	AMET1_1358	arCOG06652	1	1	K	-	Transcriptional regulator, contains HTH domain	0	0	0	0	0	0	no		no		no		no		no
359406	361133	+	AMET1_4	CDS	AMET1_1359	arCOG02327	4	2	T	-	Signal transduction histidine kinase, contains PAS domain	0	0	0.102694	0.0198556	0.0101103	0	no		ON		ON		ON		no
361328	361873	+	AMET1_4	CDS	AMET1_1360	arCOG01943	1	1	Q	PncA	Amidase related to nicotinamidase	0	0	0	0	0.0370711	0	no		no		no		ON		no
362008	362445	-	AMET1_4	CDS	AMET1_1361						hypothetical protein	0	0	0	0	0	0	no		no		no		no		no
362507	362890	+	AMET1_4	CDS	AMET1_1362	arCOG04388	1	1	S	-	Uncharacterized protein	0	0	0	0	0	0	no		no		no		no		no
363981	364340	+	AMET1_4	CDS	AMET1_1363	arCOG04344	3	1	S	-	Tic20 family membrane protein possibly involved in protein translocation	0.0734984	0.312381	0.0844369	0.056512	0.0623468	0.08754	4 UP	4.25018	no change	1.14883	no change	0.768887	no change	0.848274	no change	1.19105
364479	365012	-	AMET1_4	CDS	AMET1_1364	arCOG04361	3	1	S	-	Predicted metal-binding protein	0.230428	0	0	0	0.0791973	0.111199	OFF	0	OFF	0	OFF	0	no change	0.343697	no change	0.482579
365079	365426	-	AMET1_4	CDS	AMET1_1365	arCOG06697	1	1	K	ArsR	Transcriptional regulator containing HTH domain, ArsR family	0	0	0	0.123716	0.0589767	0	no		no		ON		ON		no
365449	365709	-	AMET1_4	CDS	AMET1_1366						hypothetical protein	0	0.433303	0.262439	0	0.193781	0.272084	ON		ON		no		ON		ON
366069	366968	+	AMET1_4	CDS	AMET1_1367						hypothetical protein	0	0	0	0	0	0	no		no		no		no		no
366970	367290	+	AMET1_4	CDS	AMET1_1368						hypothetical protein	0	0	0	0	0	0	no		no		no		no		no
367526	368626	+	AMET1_4	CDS	AMET1_1369						hypothetical protein	0	0	0	0	0	0	no		no		no		no		no
368796	370079	+	AMET1_4	CDS	AMET1_1370						hypothetical protein	0	0	0	0	0	0	no		no		no		no		no
370213	370551	+	AMET1_4	CDS	AMET1_1371	arCOG12369	1	1	S	-	Uncharacterized membrane protein	0	0	0	0	0	0	no		no		no		no		no
370594	370980	-	AMET1_4	CDS	AMET1_1372	arCOG08826	1		P	CynT	Carbonic anhydrase	0.850198	2.24512	0.463262	1.25243	0.721201	1.01499	no change	2.6407	no change	0.544887	no change	1.4731	no change	0.848274	no change	1.19383
371171	371494	+	AMET1_4	CDS	AMET1_1373	arCOG02102	1	1	P	FeoA	Fe2+ transport system protein A	0	0	0	0	0	0	no		no		no		no		no		yes
371484	373181	+	AMET1_4	CDS	AMET1_1374	arCOG00359	1	1	P	FeoB	Fe2+ transport system protein B	0.0139051	0	0	0	0	0	OFF	0	OFF	0	OFF	0	OFF	0	OFF	0	yes
373311	373862	+	AMET1_4	CDS	AMET1_1375	arCOG03210	1	1	Q	-	SAM-dependent methyltransferase	0	0	0	0	0	0	no		no		no		no		no
373889	374896	+	AMET1_4	CDS	AMET1_1376	arCOG00899	4	1	M	AglD2	Predicted flippase	0	0	0	0	0	0	no		no		no		no		no
375016	375510	+	AMET1_4	CDS	AMET1_1377	arCOG01744	1	1	R	-	Membrane-bound metal-dependent hydrolase YbcI, DUF457 family	0	0	0	0	0	0	no		no		no		no		no
375666	376064	+	AMET1_4	CDS	AMET1_1378	arCOG04626	1	1	S	-	Uncharacterized protein	0.0595933	0	0	0.0458206	0	0	OFF	0	OFF	0	no change	0.768887	OFF	0	OFF	0
376166	376678	-	AMET1_4	CDS	AMET1_1379	arCOG01059	1	1	K	-	Transcriptional regulator, contains HTH domain	1.41236	1.43091	1.2734	0.852262	0.940257	0.593853	no change	1.01313	no change	0.90161	no change	0.603431	no change	0.665734	no change	0.420468
376746	377309	+	AMET1_4	CDS	AMET1_1380	arCOG00608	1	1	K	-	Predicted transcriptional regulator with C-terminal CBS domains	1.19981	1.89243	0.666367	0.574284	1.01777	3.40223	no change	1.57727	no change	0.555393	no change	0.478645	no change	0.848274	no change	2.83564
377311	378591	+	AMET1_4	CDS	AMET1_1381	arCOG00117	1	2	H	MenG	Demethylmenaquinone methyltransferase and 3-hexulose-6-phosphate synthase related enzyme	0.494625	0.24789	0.438159	0.380311	0.146599	0.0733443	no change	0.501167	no change	0.885842	no change	0.768887	DOWN	3.37399	DOWN	6.74387		Ubiquinol biosynthesis	14
378694	379446	+	AMET1_4	CDS	AMET1_1382	arCOG00664	1	1	M	AglF/RfbA	Glucose-1-phosphate uridyltransferase	2.1255	1.836	0.497493	1.18523	1.53676	0.925085	no change	0.863797	DOWN	4.27241	no change	0.557623	no change	0.723015	no change	0.435233
379723	380775	-	AMET1_4	CDS	AMET1_1383	arCOG04233	4	1	P	FepB	ABC-type Fe3+-hydroxamate transport system, periplasmic component	0.071512	0	0.287542	0.0168009	0.0606618	0	OFF	0	4 UP	4.02089	DOWN	4.25645	no change	0.848274	OFF	0	yes
380911	383352	-	AMET1_4	CDS	AMET1_1384	arCOG00253	1	3	M	AglM/Ugd	UDP-glucose 6-dehydrogenase	0.343655	0	0.223644	0.395584	0.197151	0.255522	OFF	0	no change	0.65078	no change	1.15111	no change	0.573688	no change	0.743543
383539	384360	-	AMET1_4	CDS	AMET1_1385	arCOG00198	2	1	P	FepC	ABC-type cobalamin/Fe3+-siderophores transport system, ATPase component	0.244333	0.0282151	0.159746	0.187864	0.207261	0	DOWN	8.65964	no change	0.653804	no change	0.768887	no change	0.848274	OFF	0	yes
384354	385439	-	AMET1_4	CDS	AMET1_1386	arCOG01007	3	1	P	FepD	ABC-type Fe3+-siderophore transport system, permease component	0	0.022169	0	0	0	0	ON		no		no		no		no		yes
385459	386514	-	AMET1_4	CDS	AMET1_1387	arCOG04233	4	1	P	FepB	ABC-type Fe3+-hydroxamate transport system, periplasmic component	0.0456882	0.022169	0.0821549	0.0351291	0.0606618	0.0544168	no change	0.485224	no change	1.79816	no change	0.768887	no change	1.32773	no change	1.19105	yes
386840	387742	+	AMET1_4	CDS	AMET1_1388	arCOG02675	1	1	H	Mch	Methenyltetrahydromethanopterin cyclohydrolase	0.488665	0.495779	0.146053	0.210775	0.414522	0.582023	no change	1.01456	DOWN	3.34581	no change	0.431327	no change	0.848274	no change	1.19105	yes
387746	388753	+	AMET1_4	CDS	AMET1_1389	arCOG00639	1	1	F	PurM	Phosphoribosylaminoimidazole (AIR) synthetase	0.6595	0.669101	0.559109	0.507081	0.481924	0.229497	no change	1.01456	no change	0.847778	no change	0.768887	no change	0.730742	no change	0.347986		Purine biosynthesis	6
388943	389206	+	AMET1_4	CDS	AMET1_1390				R		IS605-like HTH domain containing protein	0	0	0	0	0	0	no		no		no		no		no
389229	389726	-	AMET1_4	CDS	AMET1_1391	arCOG00419	1	1	F	Hit	HIT family hydrolase	0.373452	1.86421	0.303517	0.391002	0.572917	0.605682	4 UP	4.99184	no change	0.812733	no change	1.047	no change	1.53411	no change	1.62185
389760	390650	+	AMET1_4	CDS	AMET1_1392	arCOG02695	1	1	C	Ftr	Formylmethanofuran--tetrahydromethanopterin formyltransferase	0.405235	0.411134	0.196259	0.258122	0.144914	0.326501	no change	1.01456	no change	0.484309	no change	0.63697	no change	0.357606	no change	0.805708	yes
390936	392009	-	AMET1_4	CDS	AMET1_1393	arCOG04272	1		H	CobT	NaMN--DMB phosphoribosyltransferase	0.53634	0.229751	1.39207	0.719383	0.454963	0.738175	no change	0.428369	no change	2.5955	no change	1.34128	no change	0.848274	no change	1.37632		Cobalamine/B12 biosynthesis	1
392240	393130	+	AMET1_4	CDS	AMET1_1394	arCOG04393	1	1	E	DapB	Dihydrodipicolinate reductase	1.3488	0.624763	0.981294	0.893501	0.985754	1.38644	no change	0.4632	no change	0.727534	no change	0.662443	no change	0.73084	no change	1.02791		Lysine biosynthesis – diaminopimelate pathway	4
393115	393618	+	AMET1_4	CDS	AMET1_1395	arCOG02316	1	1	R	-	Predicted regulator of amino acid metabolism, contains ACT domain	0.721079	0.401057	0.212233	0.554429	0.803768	1.12856	no change	0.55619	DOWN	3.39758	no change	0.768887	no change	1.11467	no change	1.56509
393625	394140	-	AMET1_4	CDS	AMET1_1396	arCOG04270	1	1	K	TFA1	Transcription initiation factor IIE, alpha subunit	0.347628	0.630809	0.540853	0.792696	0.52742	0.414041	no change	1.81461	no change	1.55584	no change	2.2803	no change	1.5172	no change	1.19105
394411	394926	-	AMET1_4	CDS	AMET1_1397	arCOG01857	1	1	R	-	SpoU rRNA Methylase family enzyme	0.381397	0.0483687	0	0.0809497	0	0	DOWN	7.8852	OFF	0	DOWN	4.71154	OFF	0	OFF	0
394954	395718	-	AMET1_4	CDS	AMET1_1398	arCOG04399	1	1	K	-	Predicted transcriptional regulator	1.39448	1.67275	0.942499	0.630796	0.834099	1.66326	no change	1.19955	no change	0.675876	no change	0.452351	no change	0.598142	no change	1.19274
395762	396253	-	AMET1_4	CDS	AMET1_1399	arCOG04366	1	1	K	-	ArsR family transcriptional regulator	0.530381	0	0.609315	0.297834	0.232537	0.0567827	OFF	0	no change	1.14883	no change	0.561547	no change	0.438434	DOWN	9.34053
396509	396581	+	AMET1_4	tRNA	AMET1_1400						tRNA-His	0	0	0	0	0	0	no		no		no		no		no
396748	397185	+	AMET1_4	CDS	AMET1_1401						hypothetical protein	0	0	0	0	0.0471814	0	no		no		no		ON		no
397477	397647	-	AMET1_4	CDS	AMET1_1402				R		IS605-like HTH domain containing protein	0	0	0	0	0	0	no		no		no		no		no
397644	398822	-	AMET1_4	CDS	AMET1_1403	arCOG00038	1	1	J	ThiI	tRNA S(4)U 4-thiouridine synthase	0.462842	0.306335	0.29667	0.168009	0.256127	0.215301	no change	0.661858	no change	0.640976	no change	0.362994	no change	0.55338	no change	0.465172
398879	399259	-	AMET1_4	CDS	AMET1_1404	arCOG05256	1	1	L	CDC9	ATP-dependent DNA ligase, 3'-phosphoesterase domain	0.403248	0.409119	0.29667	0.310052	0.505515	0.71215	no change	1.01456	no change	0.735702	no change	0.768887	no change	1.25361	no change	1.76603
399527	400375	+	AMET1_4	CDS	AMET1_1405	arCOG01327	1	1	F	Pnp	Purine nucleoside phosphorylase	0.137065	0.0967375	0.342312	0.229103	0.200521	0.4377	no change	0.70578	no change	2.49745	no change	1.67149	no change	1.46297	4 UP	3.19338		Purine salvage	2
400398	401693	+	AMET1_4	CDS	AMET1_1406	arCOG00695	1	1	F	SsnA	Cytosine deaminase or related metal-dependent hydrolase	0.0377424	0.13906	0.193977	0.0840044	0.0926777	0.0709784	4 UP	3.68445	4 UP	5.13949	no change	2.22573	no change	2.45553	no change	1.8806		Pyrimidine salvage	2
401698	402924	+	AMET1_4	CDS	AMET1_1407	arCOG04137	1	1	H	SAM1	S-adenosylhomocysteine hydrolase	2.5784	1.9408	2.19992	1.20203	1.32613	1.51657	no change	0.752712	no change	0.853211	no change	0.46619	no change	0.514323	no change	0.588182
402980	404608	+	AMET1_4	CDS	AMET1_1408	arCOG01960	1	1	P	TrkA	K+ transport system, NAD-binding component fused to Ion channel	0.224468	0.290212	0.141489	0.151208	0.0539216	0.234229	no change	1.29289	no change	0.630329	no change	0.673627	DOWN	4.16287	no change	1.04348
404970	406040	-	AMET1_4	CDS	AMET1_1409	arCOG01403	8	1	M	AglL	Glycosyltransferase	0	0	0	0	0	0	no		no		no		no		no
406037	407035	-	AMET1_4	CDS	AMET1_1410	arCOG01403	8	1	M	AglL	Glycosyltransferase	0.0476747	0	0.027385	0	0.0404412	0	OFF	0	no change	0.574413	OFF	0	no change	0.848274	OFF	0
407093	408154	+	AMET1_4	CDS	AMET1_1411	arCOG00899	4	1	M	AglD2	Predicted flippase	0	0	0	0	0	0	no		no		no		no		no
408461	408532	-	AMET1_4	tRNA	AMET1_1412						tRNA-Gly	0	0	0	0	0	0	no		no		no		no		no
408541	408614	-	AMET1_4	tRNA	AMET1_1413						tRNA-Phe	0	0	0	0	0	0	no		no		no		no		no
408961	409356	-	AMET1_4	CDS	AMET1_1414	arCOG04957	1	1	O	CcmE	Cytochrome c-type biogenesis protein CcmE	0.146997	0.0644916	0.168874	0.0488753	0.124694	0.0757103	no change	0.438728	no change	1.14883	no change	0.332492	no change	0.848274	no change	0.515047	yes
409346	409477	-	AMET1_4	CDS	AMET1_1415						hypothetical protein	0	0	0	0	0	0	no		no		no		no		no
409533	410378	-	AMET1_4	CDS	AMET1_1416	arCOG00464	1	1	L	AlkA	3-methyladenine DNA glycosylase/8-oxoguanine DNA glycosylase	0.129119	0.0261997	0	0.0702582	0.0219056	0	DOWN	4.92825	OFF	0	no change	0.544136	DOWN	5.89432	OFF	0
410463	411413	-	AMET1_4	CDS	AMET1_1417	arCOG00469	2	1	L	HolB	ATPase involved in DNA replication HolB, small subunit	1.57724	0.810176	1.21635	0.931685	1.17448	1.88093	no change	0.513668	no change	0.771189	no change	0.590707	no change	0.744644	no change	1.19255
411567	411974	-	AMET1_4	CDS	AMET1_1418						hypothetical protein	0.141038	0	0	0.0473479	0.0522365	0	OFF	0	OFF	0	no change	0.335711	no change	0.370373	OFF	0
411986	412828	-	AMET1_4	CDS	AMET1_1419	arCOG03951	1	1	I	PgpB	Membrane-associated phospholipid phosphatase	0	0	0	0	0	0	no		no		no		no		no			Phospholipid biosynthesis	7'
413208	414470	+	AMET1_4	CDS	AMET1_1420	arCOG09169	1	1	S	-	Uncharacterized membrane protein	0.0377424	0.0382919	0.0433595	0.0290197	0.0320159	0.044953	no change	1.01456	no change	1.14883	no change	0.768887	no change	0.848274	no change	1.19105
414665	415561	-	AMET1_4	CDS	AMET1_1421	arCOG02394	1	1	K	CheF	Component of chemotaxis system associated with archaellum, contains CheF-like and HTH domain	0.460855	0.554225	0.445005	0.297834	0.463388	0.312305	no change	1.2026	no change	0.965608	no change	0.646263	no change	1.0055	no change	0.677664
415561	416769	-	AMET1_4	CDS	AMET1_1422	arCOG02967	1	2	T	-	HEAT repeats containing protein	0.0635662	0.088676	0.0730265	0.0488753	0.0539216	0.0473189	no change	1.39502	no change	1.14883	no change	0.768887	no change	0.848274	no change	0.744404
417040	418221	+	AMET1_4	CDS	AMET1_1423	arCOG00130	2	1	G	-	MFS family permease	0	0	0	0	0	0	no		no		no		no		no
418395	419408	+	AMET1_4	CDS	AMET1_1424	arCOG00946	1	1	O	PflA	Pyruvate-formate lyase-activating enzyme	0.431058	0.266028	0.200823	0.20161	0.264553	0.440066	no change	0.617151	no change	0.465883	no change	0.46771	no change	0.613728	no change	1.0209		Pyruvate oxidation	1(3)
419441	420244	-	AMET1_4	CDS	AMET1_1425	arCOG01171	1	1	T	-	KaiC family ATPase implicated in signal transduction	0.582028	0.588486	0.116386	0.369619	0.407782	0.380917	no change	1.0111	DOWN	5.00084	no change	0.635054	no change	0.700622	no change	0.654466
420518	421414	+	AMET1_4	CDS	AMET1_1426	arCOG04395	1	1	H	CofD	LPPG--FO 2-phospho-L-lactate transferase, F420 biosynthesis enzyme	0.0556204	0	0	0.0427659	0.0471814	0.0307573	OFF	0	OFF	0	no change	0.768887	no change	0.848274	no change	0.552986	yes
421451	422299	+	AMET1_4	CDS	AMET1_1427	arCOG04238	1	1	H	CitG	Triphosphoribosyl-dephospho-CoA synthetase	0.0953493	0.137045	0.155181	0.279505	0.198836	0.352526	no change	1.43729	no change	1.6275	no change	2.93138	no change	2.08534	4 UP	3.69721
422299	422859	+	AMET1_4	CDS	AMET1_1428	arCOG04458	1	1	R	-	Uncharacterized protein of DIM6/NTAB family	0.0993222	0	0	0.0763676	0.0370711	0	OFF	0	OFF	0	no change	0.768887	no change	0.373241	OFF	0
422856	423542	+	AMET1_4	CDS	AMET1_1429	arCOG01705	1	1	C	-	Archaeal flavoprotein	0	0.0362765	0	0.0580394	0	0.042587	ON		no		ON		no		ON			Tetrahydromethanopterin biosynthesis	last step
423636	423929	+	AMET1_4	CDS	AMET1_1430	arCOG05144	1	1	S	-	Uncharacterized protein	0	0	0	0	0	0	no		no		no		no		no
424119	424460	+	AMET1_4	CDS	AMET1_1431	arCOG02238	1	1	R	-	Predicted DNA-binding protein	0.0734984	0.175337	0.0844369	0.23674	0	0.08754	no change	2.38558	no change	1.14883	4 UP	3.22101	OFF	0	no change	1.19105
424528	426219	+	AMET1_4	CDS	AMET1_1432	arCOG00693	1	1	F	AdeC	Adenine deaminase	0.299953	0.213629	0.157463	0.23063	0.227482	0.442432	no change	0.712207	no change	0.52496	no change	0.768887	no change	0.758391	no change	1.475
426221	426739	+	AMET1_4	CDS	AMET1_1433	arCOG00040	1	1	H	Hpt1	Hypoxanthine phosphoribosyltransferase	0.822388	0.642901	0.289824	0.271869	0.69761	0.754737	no change	0.781749	no change	0.352418	no change	0.330584	no change	0.848274	no change	0.917738
426799	427854	+	AMET1_4	CDS	AMET1_1434	arCOG00082	2	1	EF	PucG	Serine-pyruvate aminotransferase/archaeal aspartate aminotransferase	0.0218509	0	0.0821549	0	0.0185355	0	OFF	0	4 UP	3.75979	OFF	0	no change	0.848274	OFF	0		Serine, glycine biosynthesis	2
428051	428938	+	AMET1_4	CDS	AMET1_1435	arCOG04274	1	1	H	CbiB	Cobalamin biosynthesis protein CobD/CbiB	0.0913764	0.0927067	0.029667	0.0442932	0.109528	0.0686124	no change	1.01456	no change	0.324668	no change	0.484733	no change	1.19865	no change	0.750877		Cobalamine/B12 biosynthesis	15
428931	430019	+	AMET1_4	CDS	AMET1_1436	arCOG04273	2	1	E	HisC	Histidinol-phosphate/aromatic aminotransferase or cobyric acid decarboxylase	0.520448	0.0967375	0.0798728	0.18481	0.441483	0.399845	DOWN	5.38001	DOWN	6.51597	no change	0.355097	no change	0.848274	no change	0.76827		Aromatic acids biosynthesis	10
430217	431377	+	AMET1_4	CDS	AMET1_1437	arCOG00066	1	1	E	NifS	Cysteine sulfinate desulfinase/cysteine desulfurase or related enzyme	4.10002	0.572363	0.832959	2.32463	2.84099	4.89514	DOWN	7.16332	DOWN	4.92224	no change	0.56698	no change	0.692921	no change	1.19393
431383	431847	+	AMET1_4	CDS	AMET1_1438	arCOG02077	1	1	C	IscU	NifU homolog involved in Fe-S cluster formation	3.88946	3.94407	2.10864	2.99056	2.01026	2.82494	no change	1.01404	no change	0.542143	no change	0.768887	no change	0.516849	no change	0.726307
431905	432825	+	AMET1_4	CDS	AMET1_1439	arCOG01430	1	1	E	CysK	Cysteine synthase	1.6269	0.409119	0.383389	1.089	1.04305	1.46452	DOWN	3.97659	DOWN	4.24346	no change	0.669373	no change	0.641125	no change	0.900192		Cysteine biosynthesis	2
432851	433474	+	AMET1_4	CDS	AMET1_1440	arCOG01847	1	1	E	CysE	Serine acetyltransferase	0.486679	0.785992	0.159746	0.28867	0.318474	0.335964	no change	1.61501	no change	0.328236	no change	0.593142	no change	0.654383	no change	0.69032		Cysteine biosynthesis	1
433565	434131	-	AMET1_4	CDS	AMET1_1441	arCOG04398	1	1	E	HisB	Imidazoleglycerol-phosphate dehydratase	0.601893	1.60221	0.894575	0.352818	0.389246	0.404577	no change	2.66196	no change	1.48627	no change	0.586181	no change	0.646704	no change	0.672174		Histidine biosynthesis	7
434137	434868	-	AMET1_4	CDS	AMET1_1442	arCOG00618	1	1	E	HisA	Phosphoribosylformimino-5-aminoimidazole carboxamide ribonucleotide (ProFAR) isomerase	0.407221	0.644916	0.203105	0.244376	0.269608	0.485019	no change	1.5837	no change	0.498759	no change	0.600107	no change	0.662067	no change	1.19105		Histidine biosynthesis	5
434905	435762	-	AMET1_4	CDS	AMET1_1443	arCOG02208	1	1	E	HisG	ATP phosphoribosyltransferase	0.297967	0.302305	0.271567	0.229103	0.200521	0.532338	no change	1.01456	no change	0.911402	no change	0.768887	no change	0.672964	no change	1.78657		Histidine biosynthesis	2
435952	436332	+	AMET1_4	CDS	AMET1_1444	arCOG00017	1	1	R	-	Predicted transcriptional regulator	0.613811	0.419196	0.303517	0.203138	0.52068	0.179812	no change	0.682939	no change	0.494479	no change	0.330945	no change	0.848274	DOWN	3.41363
436774	437265	-	AMET1_4	CDS	AMET1_1445	arCOG00985	1	1	J	Tma20	Predicted RNA-binding protein, contains PUA domain	0.194672	0.0503841	0.057052	0.0870591	0.0960478	0.137225	DOWN	3.86375	DOWN	3.41218	no change	0.44721	no change	0.493384	no change	0.704905
437448	439064	+	AMET1_4	CDS	AMET1_1446	arCOG01357	1	1	C	-	Radical SAM superfamily enzyme	0.143024	0.0302305	0	0.0610941	0.0842525	0.0733443	DOWN	4.73112	OFF	0	no change	0.42716	no change	0.589079	no change	0.512811
439173	439913	-	AMET1_4	CDS	AMET1_1447	arCOG13975	1	1	S	-	Uncharacterized protein	0.0675391	0	0.0775907	0.122188	0.134804	0.130127	OFF	0	no change	1.14883	no change	1.80915	no change	1.99594	no change	1.92669
440113	440295	+	AMET1_4	CDS	AMET1_1448						hypothetical protein	0	0	0	0	0	0	no		no		no		no		no
440637	441638	-	AMET1_4	CDS	AMET1_1449	arCOG01153	1	1	T	CpdA	3',5'-cyclic AMP phosphodiesterase CpdA	0.0774713	0	0	0.0595667	0.0657169	0.0567827	OFF	0	OFF	0	no change	0.768887	no change	0.848274	no change	0.732951
441878	442432	+	AMET1_4	CDS	AMET1_1450	arCOG01097	2	1	C	-	Rubrerythrin	1.19981	1.5216	0.858062	0.922521	1.27221	1.78866	no change	1.2682	no change	0.715163	no change	0.768887	no change	1.06034	no change	1.49078
442715	443203	+	AMET1_4	CDS	AMET1_1451	arCOG01920	1	1	K	NusG	Transcription antiterminator NusG	0.113227	0.197506	0.223644	0.14968	0.0960478	0.35016	no change	1.74433	no change	1.97517	no change	1.32195	no change	0.848274	no change	3.09254
443205	443648	+	AMET1_4	CDS	AMET1_1452	arCOG04372	1	1	J	RplK	Ribosomal protein L11	0.355574	0.36075	1.1456	0.0442932	1.52665	0.617512	no change	1.01456	4 UP	3.22185	DOWN	8.02772	4 UP	4.2935	no change	1.73666
443664	444302	+	AMET1_4	CDS	AMET1_1453	arCOG04289	1	1	J	RplA	Ribosomal protein L1	3.02933	7.61807	5.02514	3.36323	3.71048	7.49768	no change	2.51477	no change	1.65883	no change	1.11022	no change	1.22485	no change	2.47503
444304	445170	+	AMET1_4	CDS	AMET1_1454	arCOG04288	1	1	J	RplJ	Ribosomal protein L10	0.905819	1.46114	1.65679	0.953068	0.652114	2.30916	no change	1.61306	no change	1.82905	no change	1.05216	no change	0.719917	no change	2.54926
445192	445515	+	AMET1_4	CDS	AMET1_1455	arCOG04287	1	1	J	RPP1A	Ribosomal protein L12E/L44/L45/RPP1/RPP2	0.0854171	0.209598	0.237336	0.158845	0.175245	0.246058	no change	2.45382	no change	2.77856	no change	1.85963	no change	2.05164	no change	2.88067
445776	446231	+	AMET1_4	CDS	AMET1_1456	arCOG01921	1	1	S	-	Uncharacterized protein, DUF61 family	0.115214	0	0.0593341	0	0	0	OFF	0	no change	0.514991	OFF	0	OFF	0	OFF	0
446369	446938	-	AMET1_4	CDS	AMET1_1457	arCOG01994	1		R	SpoIIM	Uncharacterized membrane protein, a component of a putative membrane remodelling system	0	0	0	0	0	0	no		no		no		no		no
446991	447947	-	AMET1_4	CDS	AMET1_1458	arCOG04300	1	1	H	HemB	Delta-aminolevulinic acid dehydratase	4.8648	1.08023	0.924242	2.59955	1.53508	3.56785	DOWN	4.50347	DOWN	5.26356	no change	0.534359	DOWN	3.16909	no change	0.7334		Heme biosynthesis	4
448334	449662	+	AMET1_4	CDS	AMET1_1459	arCOG04860	1	1	H	McrB	Methyl coenzyme M reductase, beta subunit	11.7399	3.36969	16.1001	14.0394	12.985	6.26739	DOWN	3.48397	no change	1.3714	no change	1.19587	no change	1.10606	no change	0.533855	yes
449665	450087	+	AMET1_4	CDS	AMET1_1460	arCOG04859	1	1	H	McrD	Methyl coenzyme M reductase, subunit D	2.34003	0.231767	0.588776	1.36087	1.12561	0.272084	DOWN	10.0965	DOWN	3.9744	no change	0.581561	no change	0.481025	DOWN	8.60041	yes
450116	450889	+	AMET1_4	CDS	AMET1_1461	arCOG04858	1	1	H	McrG	Methyl coenzyme M reductase, gamma subunit	68.7846	9.74428	182.56	69.9268	178.159	17.5601	DOWN	7.05897	no change	2.65407	no change	1.0166	no change	2.59009	DOWN	3.91711	yes
450892	452550	+	AMET1_4	CDS	AMET1_1462	arCOG04857	2	1	H	McrA	Methyl coenzyme M reductase, alpha subunit	3.82788	2.5051	4.7239	2.73854	3.24709	2.02762	no change	0.654435	no change	1.23408	no change	0.71542	no change	0.848274	no change	0.529697	yes
452804	454465	+	AMET1_4	CDS	AMET1_1463	arCOG04857	2	1	H	McrA	Methyl coenzyme M reductase, alpha subunit	0	0	0	0	0	0	0		0		0		0		0		yes
454509	455339	-	AMET1_4	CDS	AMET1_1464	arCOG06807	1	1	O	-	Cytochrome c biogenesis factor	0	0	0	0	0	0	no		no		no		no		no
455458	456492	-	AMET1_4	CDS	AMET1_1465	arCOG00625	2	1	P	MgtE	Mg/Co/Ni transporter MgtE (contains CBS domain)	0.276116	0.33455	0.260157	0.174118	0.281403	0.328867	no change	1.21163	no change	0.942203	no change	0.630598	no change	1.01915	no change	1.19105
456585	457493	-	AMET1_4	CDS	AMET1_1466	arCOG02712	1	1	R	-	Predicted permease	0	0	0	0	0	0	no		no		no		no		no
457625	457759	-	AMET1_4	CDS	AMET1_1467						hypothetical protein	0	0	0	0	0	0	no		no		no		no		no
457811	458866	-	AMET1_4	CDS	AMET1_1468	arCOG02190	1	1	P	ACR3	Arsenite efflux pump ACR3 or related permease	0	0	0	0	0	0	no		no		no		no		no		yes
459093	460205	+	AMET1_4	CDS	AMET1_1469	arCOG00627	2	1	E	MET2	Homoserine acetyltransferase	0.504557	0	0.10954	0.339072	0.428002	0.279182	OFF	0	DOWN	4.60615	no change	0.67202	no change	0.848274	no change	0.553321		Methionine biosynthesis	7
460288	461049	-	AMET1_4	CDS	AMET1_1470	arCOG03273	1	1	S	-	Uncharacterized protein, DUF1638 family	0	0	0.171156	0	0	0	no		ON		no		no		no
461159	462211	-	AMET1_4	CDS	AMET1_1471	arCOG00270	1	1	O	CcmF	Cytochrome c biogenesis factor	0	0	0	0	0	0	no		no		no		no		no		yes
462620	463807	+	AMET1_4	CDS	AMET1_1472	arCOG01742	1	1	J	eRF1	Peptide chain release factor eRF1	0.667445	0.854514	0.68006	0.308525	0.894761	1.12619	no change	1.28028	no change	1.0189	no change	0.462248	no change	1.34058	no change	1.68732
463829	465538	+	AMET1_4	CDS	AMET1_1473	arCOG00487	1	1	J	ArgS	Arginyl-tRNA synthetase	0.820402	0.55221	0.358286	0.239794	0.212316	0.707418	no change	0.673097	no change	0.436721	DOWN	3.42127	DOWN	3.86406	no change	0.862283
465760	466938	-	AMET1_4	CDS	AMET1_1474	arCOG04662	1	2	S	-	Uncharacterized membrane protein	0.0198644	0.0644916	0	0.0152735	0.033701	0.0757103	4 UP	3.24659	OFF	0	no change	0.768887	no change	1.69655	4 UP	3.81135
467091	467537	-	AMET1_4	CDS	AMET1_1475	arCOG01543	1	1	C	NuoI	NADH dehydrogenase subunit I	0.202617	0.0523995	0.232772	0.0397112	0.171875	0.366722	DOWN	3.86678	no change	1.14883	DOWN	5.10228	no change	0.848274	no change	1.80992
467539	468516	-	AMET1_4	CDS	AMET1_1476	arCOG01545	1	1	C	NuoH	NADH dehydrogenase subunit H	0.121173	0.122937	0.139207	0.0931685	0.102788	0.191642	no change	1.01456	no change	1.14883	no change	0.768887	no change	0.848274	no change	1.58155
468509	469774	-	AMET1_4	CDS	AMET1_1477	arCOG01547	1	1	C	HycE	Ni,Fe-hydrogenase III large subunit and subunit G	2.16324	0.588486	1.70015	0.620105	0.84421	2.58125	DOWN	3.67594	no change	0.785928	DOWN	3.4885	no change	0.390253	no change	1.19323
469771	470295	-	AMET1_4	CDS	AMET1_1478	arCOG01552	1	1	C	HycE	Ni,Fe-hydrogenase III component G	0.77074	0.0987528	1.12963	0.258122	0.284773	2.31863	DOWN	7.80474	no change	1.46564	no change	0.334902	no change	0.36948	no change	3.00831
470295	470765	-	AMET1_4	CDS	AMET1_1479	arCOG01553	1	1	C	-	Ni,Fe-hydrogenase III small subunit	0.44695	0.316412	0.513468	0.239794	0.264553	0.532338	no change	0.707936	no change	1.14883	no change	0.536513	no change	0.591907	no change	1.19105
470769	471104	-	AMET1_4	CDS	AMET1_1480	arCOG05308	1	1	S	-	Uncharacterized membrane protein	0.184739	0	0.0890011	0	0	0	OFF	0	no change	0.481766	OFF	0	OFF	0	OFF	0
471101	472678	-	AMET1_4	CDS	AMET1_1481	arCOG01537	2	1	C	MnhD	Multisubunit Na+/H+ antiporter, MnhD subunit	0.0496611	0.0322458	0.0365133	0.0244376	0.0421262	0.0804422	no change	0.649317	no change	0.735249	no change	0.492088	no change	0.848274	no change	1.61982
472675	473019	-	AMET1_4	CDS	AMET1_1482	arCOG03072	2	1	P	MnhC	Multisubunit Na+/H+ antiporter, MnhC subunit	0	0	0	0	0	0	no		no		no		no		no		yes
473021	473464	-	AMET1_4	CDS	AMET1_1483	arCOG03079	2	1	P	MnhB	Multisubunit Na+/H+ antiporter, MnhB subunit	0.2344	0.0604609	0.155181	0.0458206	0.0505515	0.432968	DOWN	3.87689	no change	0.662035	DOWN	5.11562	DOWN	4.63687	no change	1.84713	yes
473464	473727	-	AMET1_4	CDS	AMET1_1484	arCOG03077	2	1	P	MnhB	Multisubunit Na+/H+ antiporter, MnhB subunit	0	0	0	0	0	0	no		no		no		no		no		yes
473724	473972	-	AMET1_4	CDS	AMET1_1485	arCOG03078	2	1	P	-	Predicted subunit of the Multisubunit Na+/H+ antiporter	0	0	0	0	0	0	no		no		no		no		no
473974	474387	-	AMET1_4	CDS	AMET1_1486	arCOG03082	2	1	P	MnhG	Multisubunit Na+/H+ antiporter, MnhG subunit	0.260224	0.151152	0.298952	0	0.220741	0.309939	no change	0.580854	no change	1.14883	OFF	0	no change	0.848274	no change	1.19105	yes
474384	474638	-	AMET1_4	CDS	AMET1_1487	arCOG03121	1	1	P	MnhF	Multisubunit Na+/H+ antiporter, MnhF subunit	0	0	0	0	0	0	no		no		no		no		no
474635	475156	-	AMET1_4	CDS	AMET1_1488	arCOG03099	2	1	P	MnhE	Multisubunit Na+/H+ antiporter, MnhE subunit	0.103295	0.177352	0.200823	0.134407	0.148284	0.312305	no change	1.71694	no change	1.94417	no change	1.30119	no change	1.43554	no change	3.02342	yes
475598	476617	+	AMET1_4	CDS	AMET1_1489	arCOG00352	1	1	R	Nog1	GTP-binding protein, GTP1/Obg family	0.494625	0.501826	0.198541	0.163427	0.261183	0.589121	no change	1.01456	no change	0.401397	no change	0.330405	no change	0.528042	no change	1.19105
476628	477488	-	AMET1_4	CDS	AMET1_1490	arCOG04463	1	1	O	-	Presenilin-like membrane protease, A22 family	0.0595933	0	0.0319491	0.0458206	0.0505515	0.0709784	OFF	0	no change	0.536119	no change	0.768887	no change	0.848274	no change	1.19105
477485	477988	-	AMET1_4	CDS	AMET1_1491	arCOG01532	2	1	I	UppS	Undecaprenyl pyrophosphate synthase	0.105282	0	0.205387	0.0366564	0.0404412	0.0567827	OFF	0	no change	1.95084	no change	0.348175	no change	0.384124	no change	0.539342
478072	480288	-	AMET1_4	CDS	AMET1_1492	arCOG01187	1	1	O	HypF	Hydrogenase maturation factor	0	0	0	0.00763676	0	0	no		no		ON		no		no
480437	481090	+	AMET1_4	CDS	AMET1_1493	arCOG02298	1	1	N	FlaK/PulO	Peptidase A24A, prepilin type IV	0.0794578	0.0362765	0	0.0274923	0.0303309	0.042587	no change	0.456551	OFF	0	no change	0.345999	no change	0.381723	no change	0.535971
481116	481688	+	AMET1_4	CDS	AMET1_1494	arCOG01952	1	1	J	SUA5	tRNA A37 threonylcarbamoyladenosine synthetase subunit TsaC/SUA5/YrdC	0.325777	0.33052	0.180284	0.120661	0.276348	0.388015	no change	1.01456	no change	0.553398	no change	0.370379	no change	0.848274	no change	1.19105
481774	482358	+	AMET1_4	CDS	AMET1_1495	arCOG02599	1	1	T	CheY	Rec domain	0.50257	0.818238	0.445005	0.222993	0.246017	0.345428	no change	1.62811	no change	0.885459	no change	0.443706	no change	0.489518	no change	0.687323
482430	483242	+	AMET1_4	CDS	AMET1_1496	arCOG00255	1		E	PheA	Prephenate dehydratase	0.468801	0.475626	0.162028	0.296306	0.264553	0.458994	no change	1.01456	no change	0.345621	no change	0.632051	no change	0.564318	no change	0.97908		Aromatic acids biosynthesis	9
102	947	-	AMET1_5	CDS	AMET1_1497	arCOG10332	13	1	L	-	ParB-like nuclease domain containing protein	0	0.126968	0.0638982	0	0	0	ON		ON		no		no		no
995	1870	-	AMET1_5	CDS	AMET1_1498	arCOG10332	13	1	L	-	ParB-like nuclease domain containing protein	0	0	0	0	0	0	no		no		no		no		no
2078	2467	+	AMET1_5	CDS	AMET1_1499	arCOG01500	2	1	C	HycB	Fe-S-cluster-containing hydrogenase component 2	0	0	0	0	0	0	no		no		no		no		no		yes
2467	4368	+	AMET1_5	CDS	AMET1_1500	arCOG00706	3	1	C	-	Aldehyde--ferredoxin oxidoreductase	0	0	0	0	0	0	0		0		0		0		0
4391	4615	-	AMET1_5	CDS	AMET1_1501	arCOG00792	6	1	L	-	Superfamily I DNA/RNA helicase, FS	0	0	0	0	0	0	no		no		no		no		no
4764	4901	-	AMET1_5	CDS	AMET1_1502	arCOG00792	6	1	L	-	Superfamily I DNA/RNA helicase, FS	0	0	0	0	0	0	no		no		no		no		no
4944	5279	-	AMET1_5	CDS	AMET1_1503	arCOG00792	6	1	L	-	Superfamily I DNA/RNA helicase, FS	0	0	0	0	0	0	no		no		no		no		no
5781	6029	-	AMET1_5	CDS	AMET1_1504	arCOG00792	6	1	L	-	Superfamily I DNA/RNA helicase, FS	0	0	0	0	0	0	no		no		no		no		no
6029	6139	-	AMET1_5	CDS	AMET1_1505	arCOG00792	6	1	L	-	Superfamily I DNA/RNA helicase, FS	0	0	0	0	0	0	no		no		no		no		no
6428	7237	+	AMET1_5	CDS	AMET1_1506	arCOG10332	13	1	L	-	ParB-like nuclease domain containing protein	0	0.0967375	0.417621	0	0	0	ON		ON		no		no		no
7375	8649	+	AMET1_5	CDS	AMET1_1507	arCOG00918	2	1	H	HemL	Glutamate-1-semialdehyde aminotransferase	0	0	0	0	0	0	0		0		0		0		0			Heme biosynthesis	3
8646	9524	+	AMET1_5	CDS	AMET1_1508	arCOG04299	2	1	H	HemC	Porphobilinogen deaminase	0.347628	0.427257	0.953909	0.267287	0.240962	0.269718	no change	1.22906	no change	2.74405	no change	0.768887	no change	0.693161	no change	0.775881		Heme biosynthesis	5
9502	10263	+	AMET1_5	CDS	AMET1_1509	arCOG00644	2	1	H	CysG	Uroporphyrinogen-III methylase	0	0	0	0	0	0	0		0		0		0		0			Cobalamine/B12 biosynthesis	2
10349	11401	-	AMET1_5	CDS	AMET1_1510	arCOG00899	4	1	M	AglD2	Predicted flippase	0	0	0	0	0	0	no		no		no		no		no
11587	12198	+	AMET1_5	CDS	AMET1_1511	arCOG04121	3	1	L	RnhB	Ribonuclease HII	0	0	0	0	0	0	no		no		no		no		no
12286	13524	+	AMET1_5	CDS	AMET1_1512	arCOG02882	2	1	J	YcaO	Ribosomal protein S12 methylthiotransferase accessory factor YcaO	0	0.723516	0.330902	0	0	0	ON		ON		no		no		no
13475	14125	+	AMET1_5	CDS	AMET1_1513	arCOG05002	2	1	S	-	Uncharacterized protein	0	0	0	0	0	0	0		0		0		0		0
14135	15883	+	AMET1_5	CDS	AMET1_1514	arCOG01347	2	1	L	CDC9	ATP-dependent DNA ligase	0	0.344627	0.0638982	0	0	0	ON		ON		no		no		no
16057	17178	-	AMET1_5	CDS	AMET1_1515	arCOG01403	8	2	M	AglL	Glycosyltransferase	0	0	0	0	0	0	no		no		no		no		no
17234	17872	-	AMET1_5	CDS	AMET1_1516	arCOG00417	2	1	L	RecA	RecA/RadA recombinase	0	0.197506	0.0433595	0	0.0320159	0	ON		ON		no		ON		no
17869	19062	-	AMET1_5	CDS	AMET1_1517	arCOG02701	2	1	S	-	Uncharacterized protein	0	0.0927067	0.136925	0	0	0	ON		ON		no		no		no
19153	20136	-	AMET1_5	CDS	AMET1_1518	arCOG01403	8	1	M	AglL	Glycosyltransferase	0	0.0463534	0.0844369	0	0	0	ON		ON		no		no		no
20282	22507	+	AMET1_5	CDS	AMET1_1519	arCOG01308	3	1	O	Cdc48	ATPase of the AAA+ class , CDC48 family	0	0	0	0	0	0	0		0		0		0		0
22618	22851	+	AMET1_5	CDS	AMET1_1520	arCOG02155	3	1	R	-	Protein implicated in RNA metabolism, contains PRC-barrel domain	0	1.05	0	0	0	0	ON		no		no		no		no
22951	23631	-	AMET1_5	CDS	AMET1_1521	arCOG01143	2	1	T	ApaH	Serine/threonine protein phosphatase PP2A family	0	0.532056	0.748522	0	0	0	ON		ON		no		no		no
23714	24400	+	AMET1_5	CDS	AMET1_1522	arCOG02159	2		S	-	Uncharacterized membrane protein	0	0	0	0	0	0	no		no		no		no		no
24670	25374	+	AMET1_5	CDS	AMET1_1523	arCOG00661	2	1	R	-	Predicted DNA-binding protein with the Helix-hairpin-helix motif	0	0	0	0	0	0	no		no		no		no		no
25586	26116	-	AMET1_5	CDS	AMET1_1524	arCOG04406	2	1	C	FumA	Tartrate dehydratase beta subunit/Fumarate hydratase class I, C-terminal domain	0	0.0463534	0	0	0	0	ON		no		no		no		no		yes	TCA cycle	7
26113	26955	-	AMET1_5	CDS	AMET1_1525	arCOG04407	2	1	C	TtdA	Tartrate dehydratase alpha subunit/Fumarate hydratase class I, N-terminal domain	0	0.143091	0	0	0	0	ON		no		no		no		no		yes	TCA cycle	7
27087	28472	+	AMET1_5	CDS	AMET1_1526	arCOG00861	2	2	E	LysC	Aspartokinase	0	0.382919	0.289824	0	0	0	ON		ON		no		no		no			Lysine biosynthesis – diaminopimelate pathway	1
28873	29766	+	AMET1_5	CDS	AMET1_1527	arCOG10332	13	1	L	-	ParB-like nuclease domain containing protein	0	0	0.027385	0	0	0	no		ON		no		no		no
29786	30715	+	AMET1_5	CDS	AMET1_1528	arCOG14740	1	1	R	-	TupA-like ATPgrasp domain	0	0.151152	0.057052	0	0	0	ON		ON		no		no		no
30787	32388	+	AMET1_5	CDS	AMET1_1529				M	TagB	Glycosyl/glycerophosphate transferase involved in teichoic acid biosynthesis TagF/TagB/EpsJ/RodC	0	0.0987528	0.134643	0	0	0	ON		ON		no		no		no
32684	33784	+	AMET1_5	CDS	AMET1_1530				T	-	HprK-related kinase/phosphatase	0	2.07986	1.70243	0	0.0168505	0.0236595	ON		ON		no		ON		ON
33961	34536	+	AMET1_5	CDS	AMET1_1531	arCOG10332	13	1	L	-	ParB-like nuclease domain containing protein	0	0	0	0	0	0	no		no		no		no		no
34605	35282	+	AMET1_5	CDS	AMET1_1532	arCOG10332	13	1	L	-	ParB-like nuclease domain containing protein	0	0	0	0	0	0	no		no		no		no		no
36223	37104	-	AMET1_5	CDS	AMET1_1533	arCOG01050	1	1	M	SpsE	Sialic acid synthase	0	0.91699	0.310363	0	0	0.104102	ON		ON		no		no		ON
37127	38296	-	AMET1_5	CDS	AMET1_1534	arCOG04817	1	2	M	NeuA	CMP-N-acetylneuraminic acid synthetase	0	0.0423226	0.255593	0	0	0	ON		ON		no		no		no
38633	38709	-	AMET1_5	tRNA	AMET1_1535						tRNA-Arg	0	0	0	0	0	0	no		no		no		no		no
38766	39188	+	AMET1_5	CDS	AMET1_1536	arCOG04048	2	1	F	Dcd	Deoxycytidine deaminase	0	0	0	0	0	0	0		0		0		0		0			Thymidilate biosynthesis	2
39190	39636	-	AMET1_5	CDS	AMET1_1537	arCOG01580	3	1	K	-	DNA-binding transcriptional regulator, Lrp family	0	0	0	0	0	0	0		0		0		0		0
39786	40232	+	AMET1_5	CDS	AMET1_1538	arCOG01909	2	1	E	GlnA	Glutamine synthetase	1.1581	1.5478	1.33045	0	0.736366	1.03392	no change	1.3365	no change	1.14883	OFF	0	no change	0.635842	no change	0.892774		Glutamate and Glutamine biosynthesis	2
2	364	+	AMET1_6	CDS	AMET1_1539	arCOG04174	2	1	J	TYW1	Wybutosine (yW) biosynthesis enzyme, Fe-S oxidoreductase	0	0	0	0	0	0	no		no		no		no		no
370	915	+	AMET1_6	CDS	AMET1_1540						hypothetical protein	0	0	0	0	0	0	0		0		0		0		0
1108	1965	-	AMET1_6	CDS	AMET1_1541	arCOG01915	2	1	O	HflC	Membrane protease subunit, stomatin/prohibitin homolog	0	0	0	0	0	0	0		0		0		0		0
2108	2440	+	AMET1_6	CDS	AMET1_1542	arCOG03004	2	1	R	-	Cupin domain containing protein	0	7.03765	2.85945	0	0	1.43376	ON		ON		no		no		ON
2899	3888	-	AMET1_6	CDS	AMET1_1543	arCOG01981	5	1	K	SUA7	Transcription initiation factor TFIIB, Brf1 subunit/Transcription initiation factor TFIIB	0	0	0	0	0	0	0		0		0		0		0
4367	5371	-	AMET1_6	CDS	AMET1_1544	arCOG03325	3	1	H	MtbA	Methylcobalamin--coenzyme M methyltransferase	0	0	0	0	0	0	no		no		no		no		no		yes	Heme biosynthesis	7
5861	6055	-	AMET1_6	CDS	AMET1_1545						Zn finger protein, C2C2 type	0	0	0	0	0	0	0		0		0		0		0
6110	7567	-	AMET1_6	CDS	AMET1_1546	arCOG01316	2	1	E	PutP	Na+/proline symporter	0	0	0	0	0	0	no		no		no		no		no		yes
7814	8998	-	AMET1_6	CDS	AMET1_1547						hypothetical protein	0	0	0	0	0	0	0		0		0		0		0
185	913	-	AMET1_7	CDS	AMET1_1548	arCOG02625	1		R	-	Predicted metal-dependent hydrolase	0	0	0	0	0	0	no		no		no		no		no
915	3884	-	AMET1_7	CDS	AMET1_1549	arCOG00878	2	1	V	-	Type I site-specific restriction-modification system, R (restriction) subunit or related helicase	0	0.00806145	0.0547699	0	0	0	ON		ON		no		no		no
3987	5360	-	AMET1_7	CDS	AMET1_1550	arCOG02626	1	1	V	HsdS	Restriction endonuclease S subunit	0	0	0	0	0	0	no		no		no		no		no
5353	5613	-	AMET1_7	CDS	AMET1_1551	arCOG02632	4	1	V	HsdM	Type I restriction-modification system methyltransferase subunit	0	0	0	0	0	0	no		no		no		no		no
5661	6896	-	AMET1_7	CDS	AMET1_1552	arCOG02632	4	1	V	HsdM	Type I restriction-modification system methyltransferase subunit	0	0.10883	0.228208	0	0.0151654	0	ON		ON		no		ON		no
7102	7464	-	AMET1_7	CDS	AMET1_1553						hypothetical protein	0	0	0.705163	0	0	0	no		ON		no		no		no
1	189	-	AMET1_8	CDS	AMET1_1554	arCOG02209	3	1	M	AglR	MATE family membrane protein, Rfbx family	#N/A	#N/A	#N/A	#N/A	#N/A	#N/A	#N/A	#N/A	#N/A	#N/A	#N/A	#N/A	#N/A	#N/A	#N/A	#N/A
186	1613	-	AMET1_8	CDS	AMET1_1555	arCOG02209	3	1	M	AglR	MATE family membrane protein, Rfbx family	0	0	0	0	0	0	no		no		no		no		no
1723	2772	-	AMET1_8	CDS	AMET1_1556	arCOG00570	5	1	I	-	Geranylgeranyl reductase, flavoprotein	0	0.104799	0	0	0	0	ON		no		no		no		no
2934	3104	-	AMET1_8	CDS	AMET1_1557						hypothetical protein	#N/A	#N/A	#N/A	#N/A	#N/A	#N/A	#N/A		#N/A		#N/A		#N/A		#N/A	#N/A
